# Supplementary material for: Transcriptomic Profiling of Sugarcane White Leaf (SCWL) Canes during Maturation Phase
Source: Plants (Basel). 2024 Jun 4;13(11):1551. doi: 10.3390/plants13111551 (PMC11174868; doi:10.3390/plants13111551)
Supplement: Supplementary file 1 [file plants-13-01551-s001.zip]

Archive with 2 entries (2 files):
- Lohmaneeratana et al_Plants_Supplement Tables.xlsx
- Lomaneeratana et al_Plants_Supplement Tables and Figures.pdf
