# Supplementary material for: Transcriptomic Profiling of Sugarcane White Leaf (SCWL) Canes during Maturation Phase
Source: Plants (Basel). 2024 Jun 4;13(11):1551. doi: 10.3390/plants13111551 (PMC11174868; doi:10.3390/plants13111551)
Supplement: Supplementary file 1 [file plants-13-01551-s001.zip › Lohmaneeratana et al_Plants_Supplement Tables.xlsx]

## Sheet: Table S2
Table S2 List of enrichment pathways in leaves
Leaf enrichment pathway							Leaf enriched upregulated pathway							Leaf enriched downregulated pathway
KEGG ID	Pathway	Total gene in pathway	Gene (from DEG)	DEG (total)	p-value		KEGG ID	Pathway	Total gene in pathway	DEG (total)	DEG (up)	p-value		KEGG ID	Pathway	Total gene in pathway	DEG (total)	DEG (down)	p-value
00195	Photosynthesis	24	16	30	0.00033322		04016	MAPK signaling pathway - plant	37	53	52	0.00033322		00195	Photosynthesis	24	30	27	0.00033322
04350	TGF-beta signaling pathway	10	2	10	0.00033322		00910	Nitrogen metabolism	11	25	25	0.0016661		00196	Photosynthesis - antenna proteins	11	17	15	0.00033322
04016	MAPK signaling pathway - plant	37	19	53	0.00099967		00450	Selenocompound metabolism	9	8	8	0.0026658		00860	Porphyrin and chlorophyll metabolism	31	25	23	0.00033322
00591	Linoleic acid metabolism	4	3	8	0.0013329		00270	Cysteine and methionine metabolism	36	27	25	0.0039987		03010	Ribosome	111	49	22	0.00033322
04310	Wnt signaling pathway	17	7	17	0.0013329		00760	Nicotinate and nicotinamide metabolism	12	5	5	0.0046651		04141	Protein processing in endoplasmic reticulum	66	44	24	0.00033322
04075	Plant hormone signal transduction	37	22	51	0.0023326		00902	Monoterpenoid biosynthesis	1	11	11	0.0053316		04350	TGF-beta signaling pathway	10	10	9	0.00033322
00941	Flavonoid biosynthesis	11	6	17	0.0033322		00020	Citrate cycle (TCA cycle)	20	17	17	0.010996		00906	Carotenoid biosynthesis	16	13	9	0.00066644
00980	Metabolism of xenobiotics by cytochrome P450	4	4	16	0.0063312		04626	Plant-pathogen interaction	31	61	52	0.01133		04310	Wnt signaling pathway	17	17	12	0.00066644
00905	Brassinosteroid biosynthesis	6	4	16	0.013329		00330	Arginine and proline metabolism	23	17	17	0.011996		04340	Hedgehog signaling pathway	5	18	10	0.0013329
00480	Glutathione metabolism	19	10	26	0.022659		00920	Sulfur metabolism	16	10	10	0.012996		00710	Carbon fixation in photosynthetic organisms	25	20	10	0.0036654
00760	Nicotinate and nicotinamide metabolism	12	3	5	0.022659		00250	Alanine, aspartate and glutamate metabolism	28	35	32	0.013995		00941	Flavonoid biosynthesis	11	17	9	0.0049983
00380	Tryptophan metabolism	14	9	20	0.026658		00630	Glyoxylate and dicarboxylate metabolism	31	37	33	0.014329		04110	Cell cycle	51	19	9	0.0073309
00965	Betalain biosynthesis	2	2	4	0.026991		00460	Cyanoamino acid metabolism	10	16	15	0.022659		00073	Cutin, suberine and wax biosynthesis	10	12	7	0.0096634
00450	Selenocompound metabolism	9	5	8	0.02999		00770	Pantothenate and CoA biosynthesis	19	14	14	0.023659		00944	Flavone and flavonol biosynthesis	2	2	2	0.016661
04110	Cell cycle	51	10	19	0.031989		00562	Inositol phosphate metabolism	24	25	23	0.025991		00965	Betalain biosynthesis	2	4	3	0.019993
00073	Cutin, suberine and wax biosynthesis	10	5	12	0.032323		03420	Nucleotide excision repair	34	12	12	0.027991		04114	Oocyte meiosis	29	25	10	0.02066
00590	Arachidonic acid metabolism	7	2	5	0.035322		03040	Spliceosome	92	25	24	0.03099		00040	Pentose and glucuronate interconversions	12	11	6	0.024992
04146	Peroxisome	33	12	25	0.035988		04022	cGMP-PKG signaling pathway	9	11	11	0.03099		00511	Other glycan degradation	8	2	2	0.039987
00982	Drug metabolism - cytochrome P450	4	4	15	0.036654		00790	Folate biosynthesis	14	6	6	0.033989		00590	Arachidonic acid metabolism	7	5	3	0.04132
00904	Diterpenoid biosynthesis	6	4	13	0.052316		00260	Glycine, serine and threonine metabolism	31	22	20	0.034655		00061	Fatty acid biosynthesis	12	10	4	0.072642
00592	alpha-Linolenic acid metabolism	13	8	13	0.060313		00904	Diterpenoid biosynthesis	6	13	12	0.034988		04151	PI3K-Akt signaling pathway	25	10	4	0.08064
00520	Amino sugar and nucleotide sugar metabolism	38	14	35	0.094302		00310	Lysine degradation	13	11	11	0.035655		03410	Base excision repair	24	10	4	0.091636
00906	Carotenoid biosynthesis	16	8	13	0.097967		00650	Butanoate metabolism	14	8	8	0.035988		00360	Phenylalanine metabolism	14	14	6	0.098301
00360	Phenylalanine metabolism	14	6	14	0.1013		00905	Brassinosteroid biosynthesis	6	16	14	0.045318		00603	Glycosphingolipid biosynthesis - globo and isoglobo series	3	2	1	0.11196
04114	Oocyte meiosis	29	11	25	0.10663		00430	Taurine and hypotaurine metabolism	2	4	4	0.045985		02020	Two-component system	11	12	5	0.11663
00940	Phenylpropanoid biosynthesis	15	9	62	0.11163		04146	Peroxisome	33	25	22	0.045985		00604	Glycosphingolipid biosynthesis - ganglio series	2	1	1	0.12029
00564	Glycerophospholipid metabolism	35	12	31	0.11663		00190	Oxidative phosphorylation	56	24	22	0.046984		00592	alpha-Linolenic acid metabolism	13	13	5	0.13396
00531	Glycosaminoglycan degradation	4	3	4	0.12029		00500	Starch and sucrose metabolism	30	51	43	0.049317		00030	Pentose phosphate pathway	17	8	3	0.14828
00051	Fructose and mannose metabolism	15	7	10	0.12363		00730	Thiamine metabolism	11	8	8	0.054982		00010	Glycolysis / Gluconeogenesis	35	33	10	0.15795
00630	Glyoxylate and dicarboxylate metabolism	31	18	37	0.13995		04068	FoxO signaling pathway	16	13	12	0.055648		00740	Riboflavin metabolism	8	3	1	0.16295
00196	Photosynthesis - antenna proteins	11	8	17	0.15262		00240	Pyrimidine metabolism	28	14	13	0.058314		00051	Fructose and mannose metabolism	15	10	4	0.16461
00983	Drug metabolism - other enzymes	18	8	22	0.15495		00401	Novobiocin biosynthesis	2	2	2	0.082306		03070	Bacterial secretion system	4	3	1	0.17194
00401	Novobiocin biosynthesis	2	2	2	0.17061		00510	N-Glycan biosynthesis	24	9	9	0.089304		04370	VEGF signaling pathway	6	6	2	0.18161
00901	Indole alkaloid biosynthesis	1	1	2	0.17061		04371	Apelin signaling pathway	15	8	8	0.098301		00062	Fatty acid elongation	6	4	2	0.19194
00944	Flavone and flavonol biosynthesis	2	2	2	0.17061		04024	cAMP signaling pathway	9	19	17	0.099633		02010	ABC transporters	4	13	5	0.20093
00270	Cysteine and methionine metabolism	36	18	27	0.17361		00720	Carbon fixation pathways in prokaryotes	11	12	11	0.10297		00970	Aminoacyl-tRNA biosynthesis	27	10	3	0.22026
04152	AMPK signaling pathway	23	7	12	0.17394		03008	Ribosome biogenesis in eukaryotes	48	3	3	0.1053		00998	Biosynthesis of various secondary metabolites - part 2	1	1	1	0.22093
00430	Taurine and hypotaurine metabolism	2	1	4	0.1876		00909	Sesquiterpenoid and triterpenoid biosynthesis	4	2	2	0.10563		01040	Biosynthesis of unsaturated fatty acids	7	5	2	0.23759
01040	Biosynthesis of unsaturated fatty acids	7	1	5	0.20293		00983	Drug metabolism - other enzymes	18	22	19	0.11163		00130	Ubiquinone and other terpenoid-quinone biosynthesis	17	9	3	0.24325
00460	Cyanoamino acid metabolism	10	5	16	0.20327		04115	p53 signaling pathway	11	10	9	0.11963		00100	Steroid biosynthesis	14	9	3	0.25891
04120	Ubiquitin mediated proteolysis	52	13	72	0.21626		04144	Endocytosis	50	32	27	0.12096		00591	Linoleic acid metabolism	4	8	3	0.26691
00909	Sesquiterpenoid and triterpenoid biosynthesis	4	2	2	0.22126		03430	Mismatch repair	18	5	5	0.14362		03015	mRNA surveillance pathway	46	11	3	0.27291
04068	FoxO signaling pathway	16	6	13	0.22659		00220	Arginine biosynthesis	20	18	16	0.14995		00903	Limonene and pinene degradation	2	1	0	0.27824
00902	Monoterpenoid biosynthesis	1	1	11	0.23725		00561	Glycerolipid metabolism	26	17	15	0.15561		00981	Insect hormone biosynthesis	1	1	0	0.27824
04390	Hippo signaling pathway	9	2	3	0.23925		03022	Basal transcription factors	24	6	6	0.15828		04120	Ubiquitin mediated proteolysis	52	72	19	0.28757
00280	Valine, leucine and isoleucine degradation	20	8	9	0.24925		00945	Stilbenoid, diarylheptanoid and gingerol biosynthesis	4	11	10	0.16395		00900	Terpenoid backbone biosynthesis	27	18	5	0.2969
00920	Sulfur metabolism	16	6	10	0.25625		04145	Phagosome	23	16	14	0.16428		00901	Indole alkaloid biosynthesis	1	2	1	0.30856
00790	Folate biosynthesis	14	4	6	0.26025		00563	Glycosylphosphatidylinositol (GPI)-anchor biosynthesis	21	6	6	0.16994		00940	Phenylpropanoid biosynthesis	15	62	18	0.31856
00860	Porphyrin and chlorophyll metabolism	31	14	25	0.26158		04210	Apoptosis	12	6	6	0.16994		00565	Ether lipid metabolism	7	14	4	0.32722
04626	Plant-pathogen interaction	31	20	61	0.26958		04130	SNARE interactions in vesicular transport	15	2	2	0.17261		04390	Hippo signaling pathway	9	3	1	0.33789
03008	Ribosome biogenesis in eukaryotes	48	2	3	0.29124		04150	mTOR signaling pathway	24	10	9	0.17261		00405	Phenazine biosynthesis	2	5	1	0.35122
00565	Ether lipid metabolism	7	4	14	0.31623		04072	Phospholipase D signaling pathway	11	17	15	0.18061		00908	Zeatin biosynthesis	6	11	3	0.35388
04115	p53 signaling pathway	11	7	10	0.32922		04712	Circadian rhythm - plant	19	21	18	0.18227		00540	Lipopolysaccharide biosynthesis	8	1	0	0.35555
00350	Tyrosine metabolism	18	11	17	0.34155		00471	D-Glutamine and D-glutamate metabolism	1	3	3	0.1856		00520	Amino sugar and nucleotide sugar metabolism	38	35	10	0.37321
03450	Non-homologous end-joining	8	2	3	0.34289		00620	Pyruvate metabolism	28	17	15	0.1926		00625	Chloroalkane and chloroalkene degradation	3	4	1	0.38221
00720	Carbon fixation pathways in prokaryotes	11	6	12	0.34489		03440	Homologous recombination	27	10	9	0.19327		03060	Protein export	21	9	2	0.3872
00500	Starch and sucrose metabolism	30	14	51	0.35088		03030	DNA replication	27	9	8	0.19627		04015	Rap1 signaling pathway	5	9	2	0.39287
00052	Galactose metabolism	16	9	25	0.35488		04020	Calcium signaling pathway	8	10	9	0.19927		00785	Lipoic acid metabolism	3	1	0	0.3952
04130	SNARE interactions in vesicular transport	15	1	2	0.36121		04070	Phosphatidylinositol signaling system	19	22	19	0.20127		00626	Naphthalene degradation	2	3	1	0.40753
04141	Protein processing in endoplasmic reticulum	66	18	44	0.37787		00350	Tyrosine metabolism	18	17	14	0.20427		00230	Purine metabolism	47	26	6	0.41653
00261	Monobactam biosynthesis	7	1	1	0.40153		00340	Histidine metabolism	10	5	5	0.20626		04152	AMPK signaling pathway	23	12	3	0.42119
00300	Lysine biosynthesis	8	1	1	0.40153		00521	Streptomycin biosynthesis	3	4	4	0.20626		04142	Lysosome	27	9	2	0.42486
00604	Glycosphingolipid biosynthesis - ganglio series	2	1	1	0.40153		00480	Glutathione metabolism	19	26	21	0.21226		00960	Tropane, piperidine and pyridine alkaloid biosynthesis	8	10	3	0.44319
00966	Glucosinolate biosynthesis	3	1	1	0.40153		04066	HIF-1 signaling pathway	19	13	11	0.21393		00982	Drug metabolism - cytochrome P450	4	15	4	0.45518
04340	Hedgehog signaling pathway	5	2	18	0.40553		00600	Sphingolipid metabolism	12	5	5	0.21926		03020	RNA polymerase	27	5	1	0.46085
00680	Methane metabolism	16	11	18	0.41186		04713	Circadian entrainment	4	3	3	0.22159		04064	NF-kappa B signaling pathway	8	1	0	0.46951
00650	Butanoate metabolism	14	5	8	0.42586		00290	Valine, leucine and isoleucine biosynthesis	9	2	2	0.22259		00780	Biotin metabolism	7	2	0	0.48051
00290	Valine, leucine and isoleucine biosynthesis	9	2	2	0.44652		00052	Galactose metabolism	16	25	20	0.23625		00660	C5-Branched dibasic acid metabolism	4	1	0	0.4965
04712	Circadian rhythm - plant	19	11	21	0.47018		04668	TNF signaling pathway	5	5	5	0.23992		00280	Valine, leucine and isoleucine degradation	20	9	2	0.49783
00471	D-Glutamine and D-glutamate metabolism	1	1	3	0.47517		00643	Styrene degradation	4	2	2	0.24858		00680	Methane metabolism	16	18	4	0.5135
00643	Styrene degradation	4	1	2	0.48251		03013	RNA transport	82	19	16	0.25258		00531	Glycosaminoglycan degradation	4	4	1	0.54382
00960	Tropane, piperidine and pyridine alkaloid biosynthesis	8	5	10	0.48284		04075	Plant hormone signal transduction	37	51	39	0.2889		03450	Non-homologous end-joining	8	3	1	0.54682
04145	Phagosome	23	8	16	0.48317		04071	Sphingolipid signaling pathway	14	19	16	0.29024		00400	Phenylalanine, tyrosine and tryptophan biosynthesis	22	18	4	0.55615
02010	ABC transporters	4	2	13	0.49117		00261	Monobactam biosynthesis	7	1	1	0.29124		00380	Tryptophan metabolism	14	20	5	0.55781
00830	Retinol metabolism	5	3	5	0.50716		00300	Lysine biosynthesis	8	1	1	0.29124		00640	Propanoate metabolism	16	11	2	0.56581
00603	Glycosphingolipid biosynthesis - globo and isoglobo series	3	2	2	0.50883		00966	Glucosinolate biosynthesis	3	1	1	0.29124		00564	Glycerophospholipid metabolism	35	31	7	0.56814
04024	cAMP signaling pathway	9	6	19	0.51016		03460	Fanconi anemia pathway	25	9	8	0.30157		00980	Metabolism of xenobiotics by cytochrome P450	4	16	4	0.56881
00562	Inositol phosphate metabolism	24	14	25	0.5125		00513	Various types of N-glycan biosynthesis	18	9	8	0.31923		00410	beta-Alanine metabolism	14	15	3	0.57481
00511	Other glycan degradation	8	2	2	0.52349		00670	One carbon pool by folate	10	2	2	0.33289		04012	ErbB signaling pathway	5	3	0	0.57481
00100	Steroid biosynthesis	14	5	9	0.54582		04330	Notch signaling pathway	7	2	2	0.33922		04014	Ras signaling pathway	10	25	5	0.57581
03410	Base excision repair	24	7	10	0.55681		00053	Ascorbate and aldarate metabolism	14	8	7	0.34522		00950	Isoquinoline alkaloid biosynthesis	8	9	2	0.57814
00130	Ubiquinone and other terpenoid-quinone biosynthesis	17	7	9	0.56181		00071	Fatty acid degradation	13	11	9	0.35122		00514	Other types of O-glycan biosynthesis	5	3	0	0.58414
04370	VEGF signaling pathway	6	3	6	0.56181		00830	Retinol metabolism	5	5	4	0.38254		00072	Synthesis and degradation of ketone bodies	3	1	0	0.58914
00072	Synthesis and degradation of ketone bodies	3	1	1	0.56248		00514	Other types of O-glycan biosynthesis	5	3	3	0.41619		00362	Benzoate degradation	3	1	0	0.58914
00362	Benzoate degradation	3	1	1	0.56248		00072	Synthesis and degradation of ketone bodies	3	1	1	0.41886		00830	Retinol metabolism	5	5	1	0.61779
04713	Circadian entrainment	4	1	3	0.56714		00362	Benzoate degradation	3	1	1	0.41886		00071	Fatty acid degradation	13	11	2	0.64912
00626	Naphthalene degradation	2	2	3	0.58014		00950	Isoquinoline alkaloid biosynthesis	8	9	7	0.42219		00053	Ascorbate and aldarate metabolism	14	8	1	0.65511
04020	Calcium signaling pathway	8	5	10	0.59047		04014	Ras signaling pathway	10	25	20	0.42453		04330	Notch signaling pathway	7	2	0	0.66145
00061	Fatty acid biosynthesis	12	4	10	0.59214		00410	beta-Alanine metabolism	14	15	12	0.42552		00670	One carbon pool by folate	10	2	0	0.67078
00730	Thiamine metabolism	11	5	8	0.61746		04012	ErbB signaling pathway	5	3	3	0.42552		00513	Various types of N-glycan biosynthesis	18	9	1	0.68111
00640	Propanoate metabolism	16	8	11	0.61979		00980	Metabolism of xenobiotics by cytochrome P450	4	16	12	0.43152		03460	Fanconi anemia pathway	25	9	1	0.69877
00670	One carbon pool by folate	10	2	2	0.62246		00564	Glycerophospholipid metabolism	35	31	24	0.43219		04071	Sphingolipid signaling pathway	14	19	3	0.7101
00945	Stilbenoid, diarylheptanoid and gingerol biosynthesis	4	3	11	0.62946		00640	Propanoate metabolism	16	11	9	0.43452		04075	Plant hormone signal transduction	37	51	12	0.71143
04330	Notch signaling pathway	7	2	2	0.64145		00380	Tryptophan metabolism	14	20	15	0.44252		03013	RNA transport	82	19	3	0.74775
00950	Isoquinoline alkaloid biosynthesis	8	5	9	0.64245		00400	Phenylalanine, tyrosine and tryptophan biosynthesis	22	18	14	0.44419		00643	Styrene degradation	4	2	0	0.75342
03430	Mismatch repair	18	4	5	0.65478		03450	Non-homologous end-joining	8	3	2	0.45352		04668	TNF signaling pathway	5	5	0	0.76041
04066	HIF-1 signaling pathway	19	7	13	0.66811		00531	Glycosaminoglycan degradation	4	4	3	0.45918		00052	Galactose metabolism	16	25	5	0.76408
04014	Ras signaling pathway	10	6	25	0.68577		00680	Methane metabolism	16	18	14	0.48684		04713	Circadian entrainment	4	3	0	0.77874
03010	Ribosome	111	36	49	0.6861		00280	Valine, leucine and isoleucine degradation	20	9	7	0.5025		00290	Valine, leucine and isoleucine biosynthesis	9	2	0	0.77974
00660	C5-Branched dibasic acid metabolism	4	1	1	0.70043		00660	C5-Branched dibasic acid metabolism	4	1	1	0.50683		00600	Sphingolipid metabolism	12	5	0	0.78107
00521	Streptomycin biosynthesis	3	2	4	0.7031		00780	Biotin metabolism	7	2	2	0.51983		04066	HIF-1 signaling pathway	19	13	2	0.7864
00260	Glycine, serine and threonine metabolism	31	15	22	0.71543		04064	NF-kappa B signaling pathway	8	1	1	0.53649		00480	Glutathione metabolism	19	26	5	0.78807
00030	Pentose phosphate pathway	17	5	8	0.71709		03020	RNA polymerase	27	5	4	0.53949		00340	Histidine metabolism	10	5	0	0.79407
04064	NF-kappa B signaling pathway	8	1	1	0.72942		00982	Drug metabolism - cytochrome P450	4	15	11	0.54515		00521	Streptomycin biosynthesis	3	4	0	0.79407
02020	Two-component system	11	6	12	0.73775		00960	Tropane, piperidine and pyridine alkaloid biosynthesis	8	10	7	0.55715		00350	Tyrosine metabolism	18	17	3	0.79607
00400	Phenylalanine, tyrosine and tryptophan biosynthesis	22	10	18	0.73809		04142	Lysosome	27	9	7	0.57547		04070	Phosphatidylinositol signaling system	19	22	3	0.79907
00040	Pentose and glucuronate interconversions	12	3	11	0.74042		04152	AMPK signaling pathway	23	12	9	0.57914		04020	Calcium signaling pathway	8	10	1	0.80107
00910	Nitrogen metabolism	11	9	25	0.74808		00230	Purine metabolism	47	26	20	0.58381		03030	DNA replication	27	9	1	0.80407
04071	Sphingolipid signaling pathway	14	6	19	0.75075		00626	Naphthalene degradation	2	3	2	0.5928		03440	Homologous recombination	27	10	1	0.80706
03070	Bacterial secretion system	4	2	3	0.75508		04015	Rap1 signaling pathway	5	9	7	0.60746		00620	Pyruvate metabolism	28	17	2	0.80773
00710	Carbon fixation in photosynthetic organisms	25	12	20	0.76741		00785	Lipoic acid metabolism	3	1	1	0.6098		00471	D-Glutamine and D-glutamate metabolism	1	3	0	0.81473
03030	DNA replication	27	8	9	0.7884		03060	Protein export	21	9	7	0.61313		04712	Circadian rhythm - plant	19	21	3	0.81806
04072	Phospholipase D signaling pathway	11	4	17	0.7944		00625	Chloroalkane and chloroalkene degradation	3	4	3	0.61813		04072	Phospholipase D signaling pathway	11	17	2	0.81973
04022	cGMP-PKG signaling pathway	9	5	11	0.79507		00520	Amino sugar and nucleotide sugar metabolism	38	35	25	0.62712		04150	mTOR signaling pathway	24	10	1	0.82772
00410	beta-Alanine metabolism	14	9	15	0.79573		00908	Zeatin biosynthesis	6	11	8	0.64645		00563	Glycosylphosphatidylinositol (GPI)-anchor biosynthesis	21	6	0	0.83039
04144	Endocytosis	50	13	32	0.79607		00540	Lipopolysaccharide biosynthesis	8	1	1	0.64845		04210	Apoptosis	12	6	0	0.83039
00900	Terpenoid backbone biosynthesis	27	12	18	0.7974		00405	Phenazine biosynthesis	2	5	4	0.64912		04130	SNARE interactions in vesicular transport	15	2	0	0.83072
03440	Homologous recombination	27	9	10	0.7994		04390	Hippo signaling pathway	9	3	2	0.66445		04145	Phagosome	23	16	2	0.83605
00071	Fatty acid degradation	13	8	11	0.80007		00565	Ether lipid metabolism	7	14	10	0.67311		00945	Stilbenoid, diarylheptanoid and gingerol biosynthesis	4	11	1	0.83639
04015	Rap1 signaling pathway	5	4	9	0.80073		00940	Phenylpropanoid biosynthesis	15	62	44	0.68177		03022	Basal transcription factors	24	6	0	0.84205
00785	Lipoic acid metabolism	3	1	1	0.8044		00900	Terpenoid backbone biosynthesis	27	18	13	0.70343		00561	Glycerolipid metabolism	26	17	2	0.84472
00010	Glycolysis / Gluconeogenesis	35	23	33	0.8074		04120	Ubiquitin mediated proteolysis	52	72	53	0.71276		00220	Arginine biosynthesis	20	18	2	0.85038
04151	PI3K-Akt signaling pathway	25	6	10	0.8114		00903	Limonene and pinene degradation	2	1	1	0.72343		03430	Mismatch repair	18	5	0	0.85671
00625	Chloroalkane and chloroalkene degradation	3	3	4	0.82306		00981	Insect hormone biosynthesis	1	1	1	0.72343		04144	Endocytosis	50	32	5	0.87937
00561	Glycerolipid metabolism	26	9	17	0.83605		03015	mRNA surveillance pathway	46	11	8	0.72742		04115	p53 signaling pathway	11	10	1	0.88071
00310	Lysine degradation	13	6	11	0.84772		00591	Linoleic acid metabolism	4	8	5	0.73342		00983	Drug metabolism - other enzymes	18	22	3	0.8887
00240	Pyrimidine metabolism	28	9	14	0.85438		00100	Steroid biosynthesis	14	9	6	0.74142		03008	Ribosome biogenesis in eukaryotes	48	3	0	0.89703
00540	Lipopolysaccharide biosynthesis	8	1	1	0.85505		00130	Ubiquinone and other terpenoid-quinone biosynthesis	17	9	6	0.75708		00720	Carbon fixation pathways in prokaryotes	11	12	1	0.89737
03420	Nucleotide excision repair	34	9	12	0.85705		00901	Indole alkaloid biosynthesis	1	2	1	0.76308		04024	cAMP signaling pathway	9	19	2	0.9007
04070	Phosphatidylinositol signaling system	19	10	22	0.87671		01040	Biosynthesis of unsaturated fatty acids	7	5	3	0.76341		04371	Apelin signaling pathway	15	8	0	0.90203
00340	Histidine metabolism	10	4	5	0.88537		00998	Biosynthesis of various secondary metabolites - part 2	1	1	0	0.77974		00909	Sesquiterpenoid and triterpenoid biosynthesis	4	2	0	0.90736
00998	Biosynthesis of various secondary metabolites - part 2	1	1	1	0.90103		00970	Aminoacyl-tRNA biosynthesis	27	10	7	0.78007		00510	N-Glycan biosynthesis	24	9	0	0.91103
00250	Alanine, aspartate and glutamate metabolism	28	15	35	0.91703		02010	ABC transporters	4	13	8	0.7994		00240	Pyrimidine metabolism	28	14	1	0.94202
00780	Biotin metabolism	7	1	2	0.92136		00062	Fatty acid elongation	6	4	2	0.8084		04068	FoxO signaling pathway	16	13	1	0.94469
03013	RNA transport	82	15	19	0.92203		04370	VEGF signaling pathway	6	6	4	0.81873		00730	Thiamine metabolism	11	8	0	0.94535
04142	Lysosome	27	6	9	0.92403		03070	Bacterial secretion system	4	3	2	0.82839		00500	Starch and sucrose metabolism	30	51	8	0.95102
00740	Riboflavin metabolism	8	3	3	0.92536		00051	Fructose and mannose metabolism	15	10	6	0.83572		00190	Oxidative phosphorylation	56	24	2	0.95335
00062	Fatty acid elongation	6	2	4	0.93069		00740	Riboflavin metabolism	8	3	2	0.83739		04146	Peroxisome	33	25	3	0.95435
00600	Sphingolipid metabolism	12	4	5	0.93136		00010	Glycolysis / Gluconeogenesis	35	33	23	0.84239		00430	Taurine and hypotaurine metabolism	2	4	0	0.95468
04150	mTOR signaling pathway	24	7	10	0.93269		00030	Pentose phosphate pathway	17	8	5	0.85205		00905	Brassinosteroid biosynthesis	6	16	2	0.95501
03022	Basal transcription factors	24	5	6	0.93436		00592	alpha-Linolenic acid metabolism	13	13	8	0.86638		00650	Butanoate metabolism	14	8	0	0.96435
00230	Purine metabolism	47	15	26	0.93769		02020	Two-component system	11	12	7	0.88371		00310	Lysine degradation	13	11	0	0.96468
00513	Various types of N-glycan biosynthesis	18	7	9	0.93802		00603	Glycosphingolipid biosynthesis - globo and isoglobo series	3	2	1	0.88937		00904	Diterpenoid biosynthesis	6	13	1	0.96534
00514	Other types of O-glycan biosynthesis	5	2	3	0.94369		00360	Phenylalanine metabolism	14	14	8	0.90203		00260	Glycine, serine and threonine metabolism	31	22	2	0.96568
00220	Arginine biosynthesis	20	9	18	0.94835		03410	Base excision repair	24	10	6	0.9087		00790	Folate biosynthesis	14	6	0	0.96634
00903	Limonene and pinene degradation	2	1	1	0.95002		04151	PI3K-Akt signaling pathway	25	10	6	0.91969		03040	Spliceosome	92	25	1	0.96934
00981	Insect hormone biosynthesis	1	1	1	0.95002		00061	Fatty acid biosynthesis	12	10	6	0.92769		04022	cGMP-PKG signaling pathway	9	11	0	0.96934
03460	Fanconi anemia pathway	25	7	9	0.95002		00590	Arachidonic acid metabolism	7	5	2	0.95935		03420	Nucleotide excision repair	34	12	0	0.97234
03015	mRNA surveillance pathway	46	8	11	0.95668		00511	Other glycan degradation	8	2	0	0.96035		00562	Inositol phosphate metabolism	24	25	2	0.97434
00020	Citrate cycle (TCA cycle)	20	9	17	0.96335		00040	Pentose and glucuronate interconversions	12	11	5	0.97534		00770	Pantothenate and CoA biosynthesis	19	14	0	0.97667
04012	ErbB signaling pathway	5	1	3	0.96668		04114	Oocyte meiosis	29	25	15	0.97967		00460	Cyanoamino acid metabolism	10	16	1	0.97767
00563	Glycosylphosphatidylinositol (GPI)-anchor biosynthesis	21	4	6	0.97301		00965	Betalain biosynthesis	2	4	1	0.98367		00630	Glyoxylate and dicarboxylate metabolism	31	37	4	0.986
04371	Apelin signaling pathway	15	4	8	0.97301		00073	Cutin, suberine and wax biosynthesis	10	12	5	0.99067		00250	Alanine, aspartate and glutamate metabolism	28	35	3	0.98634
04210	Apoptosis	12	2	6	0.97501		04110	Cell cycle	51	19	10	0.993		00920	Sulfur metabolism	16	10	0	0.98734
00190	Oxidative phosphorylation	56	19	24	0.97801		00941	Flavonoid biosynthesis	11	17	8	0.99533		00330	Arginine and proline metabolism	23	17	0	0.98834
00620	Pyruvate metabolism	28	10	17	0.97801		00710	Carbon fixation in photosynthetic organisms	25	20	10	0.99667		04626	Plant-pathogen interaction	31	61	9	0.989
03020	RNA polymerase	27	5	5	0.98134		04340	Hedgehog signaling pathway	5	18	8	0.999		00020	Citrate cycle (TCA cycle)	20	17	0	0.98934
00405	Phenazine biosynthesis	2	2	5	0.98534		00906	Carotenoid biosynthesis	16	13	4	0.99967		00902	Monoterpenoid biosynthesis	1	11	0	0.995
00330	Arginine and proline metabolism	23	8	17	0.98567		04310	Wnt signaling pathway	17	17	5	0.99967		00760	Nicotinate and nicotinamide metabolism	12	5	0	0.99567
04668	TNF signaling pathway	5	2	5	0.98834		00195	Photosynthesis	24	30	3	1		00270	Cysteine and methionine metabolism	36	27	2	0.99633
00908	Zeatin biosynthesis	6	4	11	0.99		00196	Photosynthesis - antenna proteins	11	17	2	1		00450	Selenocompound metabolism	9	8	0	0.99767
00053	Ascorbate and aldarate metabolism	14	7	8	0.99367		00604	Glycosphingolipid biosynthesis - ganglio series	2	1	0	1		00910	Nitrogen metabolism	11	25	0	0.99867
00770	Pantothenate and CoA biosynthesis	19	8	14	0.996		00860	Porphyrin and chlorophyll metabolism	31	25	2	1		00261	Monobactam biosynthesis	7	1	0	1
03060	Protein export	21	6	9	0.996		00944	Flavone and flavonol biosynthesis	2	2	0	1		00300	Lysine biosynthesis	8	1	0	1
00510	N-Glycan biosynthesis	24	5	9	0.99933		03010	Ribosome	111	49	27	1		00401	Novobiocin biosynthesis	2	2	0	1
00970	Aminoacyl-tRNA biosynthesis	27	5	10	1		04141	Protein processing in endoplasmic reticulum	66	44	20	1		00966	Glucosinolate biosynthesis	3	1	0	1
03040	Spliceosome	92	15	25	1		04350	TGF-beta signaling pathway	10	10	1	1		04016	MAPK signaling pathway - plant	37	53	1	1

## Sheet: Table S3
Table S3 List of enrichment pathways in stalks
Stalk enrichment pathway						Stalk enriched upregulated pathway						Stalk enriched downregulated pathway
Name	Total gene in pathway	Gene (from DEG)	DEG (total)	p-value		Name	Total gene in pathway	DEG (total)	DEG (up)	p-value		Name	Total gene in pathway	DEG (total)	DEG (down)	p-value
04626 Plant-pathogen interaction	31	9	22	0.021326		00905 Brassinosteroid biosynthesis	6	7	7	0.00099967		00500 Starch and sucrose metabolism	30	20	17	0.00033322
04141 Protein processing in endoplasmic reticulum	66	2	12	0.022326		00909 Sesquiterpenoid and triterpenoid biosynthesis	4	4	4	0.0026658		04141 Protein processing in endoplasmic reticulum	66	12	11	0.00033322
00100 Steroid biosynthesis	14	3	4	0.050317		00740 Riboflavin metabolism	8	3	3	0.015661		00010 Glycolysis / Gluconeogenesis	35	19	16	0.00066644
00909 Sesquiterpenoid and triterpenoid biosynthesis	4	2	4	0.050317		04120 Ubiquitin mediated proteolysis	52	3	3	0.029324		00941 Flavonoid biosynthesis	11	4	4	0.002999
00941 Flavonoid biosynthesis	11	3	4	0.050317		00920 Sulfur metabolism	16	4	4	0.054315		00904 Diterpenoid biosynthesis	6	6	6	0.0046651
04146 Peroxisome	33	3	7	0.051316		00562 Inositol phosphate metabolism	24	2	2	0.058314		04071 Sphingolipid signaling pathway	14	6	5	0.012662
00592 alpha-Linolenic acid metabolism	13	4	6	0.055648		00790 Folate biosynthesis	14	2	2	0.058314		00600 Sphingolipid metabolism	12	3	3	0.014329
00905 Brassinosteroid biosynthesis	6	3	7	0.071643		04115 p53 signaling pathway	11	2	2	0.082306		00983 Drug metabolism - other enzymes	18	3	3	0.014329
00330 Arginine and proline metabolism	23	3	4	0.10263		00902 Monoterpenoid biosynthesis	1	4	4	0.085305		00710 Carbon fixation in photosynthetic organisms	25	4	4	0.014662
00500 Starch and sucrose metabolism	30	1	20	0.1083		00130 Ubiquinone and other terpenoid-quinone biosynthesis	17	6	5	0.085638		00270 Cysteine and methionine metabolism	36	7	6	0.015328
00600 Sphingolipid metabolism	12	2	3	0.10963		00910 Nitrogen metabolism	11	3	3	0.090636		00630 Glyoxylate and dicarboxylate metabolism	31	7	6	0.015661
00730 Thiamine metabolism	11	2	3	0.10963		00230 Purine metabolism	47	2	2	0.10896		00260 Glycine, serine and threonine metabolism	31	4	4	0.033989
00740 Riboflavin metabolism	8	1	3	0.10963		00053 Ascorbate and aldarate metabolism	14	2	2	0.12529		03020 RNA polymerase	27	3	3	0.04032
00983 Drug metabolism - other enzymes	18	12	3	0.10963		03440 Homologous recombination	27	2	2	0.12529		00620 Pyruvate metabolism	28	5	4	0.054648
02010 ABC transporters	4	2	5	0.11396		03010 Ribosome	111	3	3	0.13062		00980 Metabolism of xenobiotics by cytochrome P450	4	4	3	0.060646
00980 Metabolism of xenobiotics by cytochrome P450	4	2	4	0.1143		04110 Cell cycle	51	3	3	0.13462		00982 Drug metabolism - cytochrome P450	4	4	3	0.060646
00982 Drug metabolism - cytochrome P450	4	2	4	0.1143		00100 Steroid biosynthesis	14	4	3	0.13529		00944 Flavone and flavonol biosynthesis	2	2	2	0.061313
00071 Fatty acid degradation	13	3	5	0.12829		00040 Pentose and glucuronate interconversions	12	10	7	0.14095		04066 HIF-1 signaling pathway	19	8	6	0.068644
04150 mTOR signaling pathway	24	3	5	0.2016		04371 Apelin signaling pathway	15	8	6	0.14928		04146 Peroxisome	33	7	5	0.089637
04066 HIF-1 signaling pathway	19	5	8	0.20227		04150 mTOR signaling pathway	24	5	4	0.14962		00051 Fructose and mannose metabolism	15	5	4	0.094302
04120 Ubiquitin mediated proteolysis	52	2	3	0.21693		03013 RNA transport	82	2	2	0.15228		00020 Citrate cycle (TCA cycle)	20	2	2	0.10596
00562 Inositol phosphate metabolism	24	2	2	0.22093		00966 Glucosinolate biosynthesis	3	2	2	0.17061		00330 Arginine and proline metabolism	23	4	3	0.12029
00790 Folate biosynthesis	14	1	2	0.22093		04070 Phosphatidylinositol signaling system	19	5	4	0.17328		00480 Glutathione metabolism	19	5	3	0.13162
00900 Terpenoid backbone biosynthesis	27	2	2	0.22093		01040 Biosynthesis of unsaturated fatty acids	7	3	2	0.1866		00521 Streptomycin biosynthesis	3	2	2	0.14628
00944 Flavone and flavonol biosynthesis	2	2	2	0.22093		04152 AMPK signaling pathway	23	9	6	0.19027		00524 Neomycin, kanamycin and gentamicin biosynthesis	1	2	2	0.14628
04012 ErbB signaling pathway	5	2	2	0.22093		00460 Cyanoamino acid metabolism	10	3	2	0.19227		03410 Base excision repair	24	4	3	0.16661
04350 TGF-beta signaling pathway	10	2	2	0.22093		04020 Calcium signaling pathway	8	4	3	0.21526		00052 Galactose metabolism	16	6	4	0.17061
04152 AMPK signaling pathway	23	5	9	0.25392		03030 DNA replication	27	2	2	0.22692		00670 One carbon pool by folate	10	2	2	0.17361
00360 Phenylalanine metabolism	14	4	12	0.27124		00380 Tryptophan metabolism	3	1	1	0.22892		00930 Caprolactam degradation	2	2	2	0.17594
00630 Glyoxylate and dicarboxylate metabolism	31	4	7	0.27791		00627 Aminobenzoate degradation	31	1	1	0.22892		00960 Tropane, piperidine and pyridine alkaloid biosynthesis	8	2	2	0.18127
00620 Pyruvate metabolism	28	4	5	0.27991		00643 Styrene degradation	6	1	1	0.22892		03018 RNA degradation	45	4	3	0.18461
00710 Carbon fixation in photosynthetic organisms	25	3	4	0.28757		04142 Lysosome	9	1	1	0.22892		00680 Methane metabolism	16	6	4	0.1986
04115 p53 signaling pathway	11	2	2	0.29324		00400 Phenylalanine, tyrosine and tryptophan biosynthesis	22	6	4	0.24892		00190 Oxidative phosphorylation	56	2	2	0.20393
00591 Linoleic acid metabolism	4	1	3	0.2949		04151 PI3K-Akt signaling pathway	25	6	4	0.24892		00350 Tyrosine metabolism	18	6	4	0.20793
03018 RNA degradation	45	2	4	0.30756		04068 FoxO signaling pathway	16	4	3	0.25758		04626 Plant-pathogen interaction	31	22	12	0.21126
04068 FoxO signaling pathway	16	2	4	0.31689		03008 Ribosome biogenesis in eukaryotes	48	2	2	0.28757		04713 Circadian entrainment	4	2	1	0.22526
00906 Carotenoid biosynthesis	16	3	3	0.33855		00061 Fatty acid biosynthesis	12	2	1	0.3039		00730 Thiamine metabolism	11	3	2	0.23259
04151 PI3K-Akt signaling pathway	25	2	6	0.34222		00280 Valine, leucine and isoleucine degradation	38	5	3	0.30823		00906 Carotenoid biosynthesis	16	3	2	0.23259
00051 Fructose and mannose metabolism	15	4	5	0.35388		04016 MAPK signaling pathway - plant	37	10	6	0.3119		00720 Carbon fixation pathways in prokaryotes	14	1	1	0.23825
04071 Sphingolipid signaling pathway	14	1	6	0.35555		00591 Linoleic acid metabolism	4	3	2	0.32456		00860 Porphyrin and chlorophyll metabolism	4	1	1	0.23825
03020 RNA polymerase	27	4	3	0.35888		00625 Chloroalkane and chloroalkene degradation	2	1	1	0.32656		00908 Zeatin biosynthesis	11	1	1	0.23825
00230 Purine metabolism	47	2	2	0.36788		00626 Naphthalene degradation	5	1	1	0.32656		03060 Protein export	21	1	1	0.23825
00680 Methane metabolism	16	4	6	0.40287		00830 Retinol metabolism	3	1	1	0.32656		04130 SNARE interactions in vesicular transport	15	1	1	0.23825
00053 Ascorbate and aldarate metabolism	14	12	2	0.42752		00561 Glycerolipid metabolism	4	5	3	0.34688		04145 Phagosome	6	1	1	0.23825
03440 Homologous recombination	27	1	2	0.42752		00062 Fatty acid elongation	11	1	1	0.35788		04210 Apoptosis	5	1	1	0.23825
00010 Glycolysis / Gluconeogenesis	35	2	19	0.44119		00196 Photosynthesis - antenna proteins	6	1	1	0.35788		04370 VEGF signaling pathway	23	1	1	0.23825
00020 Citrate cycle (TCA cycle)	20	1	2	0.45518		00563 Glycosylphosphatidylinositol (GPI)-anchor biosynthesis	21	1	1	0.35788		04390 Hippo signaling pathway	27	1	1	0.23825
00904 Diterpenoid biosynthesis	6	1	6	0.47384		03420 Nucleotide excision repair	34	1	1	0.36255		04668 TNF signaling pathway	12	1	1	0.23825
00380 Tryptophan metabolism	14	1	1	0.47651		00071 Fatty acid degradation	13	5	3	0.37821		04114 Oocyte meiosis	29	5	3	0.24825
00627 Aminobenzoate degradation	3	1	1	0.47651		00073 Cutin, suberine and wax biosynthesis	10	1	1	0.42053		00650 Butanoate metabolism	14	1	1	0.27224
00643 Styrene degradation	4	1	1	0.47651		00514 Other types of O-glycan biosynthesis	5	1	1	0.43486		00565 Ether lipid metabolism	7	2	1	0.27324
00720 Carbon fixation pathways in prokaryotes	11	1	1	0.47651		04712 Circadian rhythm - plant	19	3	2	0.43519		04014 Ras signaling pathway	10	6	3	0.27524
00860 Porphyrin and chlorophyll metabolism	31	1	1	0.47651		00290 Valine, leucine and isoleucine biosynthesis	9	1	1	0.44352		00220 Arginine biosynthesis	20	1	1	0.29024
00908 Zeatin biosynthesis	6	1	1	0.47651		00770 Pantothenate and CoA biosynthesis	19	1	1	0.44352		04144 Endocytosis	50	3	2	0.30856
03060 Protein export	21	1	1	0.47651		00945 Stilbenoid, diarylheptanoid and gingerol biosynthesis	4	1	1	0.45618		03015 mRNA surveillance pathway	46	2	1	0.31056
04130 SNARE interactions in vesicular transport	15	1	1	0.47651		02020 Two-component system	11	5	3	0.46151		00523 Polyketide sugar unit biosynthesis	1	1	1	0.32223
04142 Lysosome	27	1	1	0.47651		02010 ABC transporters	4	5	3	0.46751		00360 Phenylalanine metabolism	14	12	6	0.33622
04145 Phagosome	23	1	1	0.47651		00564 Glycerophospholipid metabolism	35	5	3	0.48451		04015 Rap1 signaling pathway	5	4	2	0.34322
04210 Apoptosis	12	1	1	0.47651		00940 Phenylpropanoid biosynthesis	15	34	19	0.48451		04022 cGMP-PKG signaling pathway	9	4	2	0.34322
04370 VEGF signaling pathway	6	1	1	0.47651		00030 Pentose phosphate pathway	17	5	3	0.48684		04310 Wnt signaling pathway	17	1	1	0.35355
04390 Hippo signaling pathway	9	2	1	0.47651		00592 alpha-Linolenic acid metabolism	13	6	3	0.51383		04075 Plant hormone signal transduction	37	20	10	0.35655
04668 TNF signaling pathway	5	3	1	0.47651		00590 Arachidonic acid metabolism	7	3	2	0.54782		00250 Alanine, aspartate and glutamate metabolism	28	3	2	0.37821
00350 Tyrosine metabolism	18	1	6	0.47717		00520 Amino sugar and nucleotide sugar metabolism	20	19	10	0.55981		00950 Isoquinoline alkaloid biosynthesis	8	3	2	0.39753
00480 Glutathione metabolism	19	5	5	0.47817		04072 Phospholipase D signaling pathway	11	3	2	0.56381		00401 Novobiocin biosynthesis	2	1	1	0.40153
04075 Plant hormone signal transduction	37	10	20	0.4955		00900 Terpenoid backbone biosynthesis	27	2	1	0.57348		04024 cAMP signaling pathway	9	5	2	0.42519
00460 Cyanoamino acid metabolism	10	3	3	0.51783		04012 ErbB signaling pathway	5	2	1	0.57348		04072 Phospholipase D signaling pathway	11	3	1	0.43652
00052 Galactose metabolism	16	3	6	0.51849		04350 TGF-beta signaling pathway	10	2	1	0.57348		00520 Amino sugar and nucleotide sugar metabolism	20	19	9	0.44052
03013 RNA transport	82	2	2	0.53649		04024 cAMP signaling pathway	9	5	3	0.57514		00590 Arachidonic acid metabolism	7	3	1	0.45252
00650 Butanoate metabolism	14	1	1	0.55781		00950 Isoquinoline alkaloid biosynthesis	8	3	1	0.6028		00592 alpha-Linolenic acid metabolism	13	6	3	0.4865
00030 Pentose phosphate pathway	17	3	5	0.56315		00401 Novobiocin biosynthesis	2	1	0	0.60413		00030 Pentose phosphate pathway	17	5	2	0.5135
00910 Nitrogen metabolism	11	7	3	0.57114		00250 Alanine, aspartate and glutamate metabolism	28	3	1	0.62379		00564 Glycerophospholipid metabolism	35	5	2	0.51583
00940 Phenylpropanoid biosynthesis	15	1	34	0.57281		04075 Plant hormone signal transduction	37	20	10	0.64379		00940 Phenylpropanoid biosynthesis	15	34	15	0.51583
04371 Apelin signaling pathway	15	4	8	0.58147		04015 Rap1 signaling pathway	5	4	2	0.65711		02010 ABC transporters	4	5	2	0.53282
00966 Glucosinolate biosynthesis	3	1	2	0.5968		04022 cGMP-PKG signaling pathway	9	4	2	0.65711		00900 Terpenoid backbone biosynthesis	27	2	1	0.53615
00220 Arginine biosynthesis	20	2	1	0.60147		04310 Wnt signaling pathway	17	1	0	0.65745		04012 ErbB signaling pathway	5	2	1	0.53615
00521 Streptomycin biosynthesis	3	5	2	0.62013		00360 Phenylalanine metabolism	14	12	6	0.66411		04350 TGF-beta signaling pathway	10	2	1	0.53615
00524 Neomycin, kanamycin and gentamicin biosynthesis	1	1	2	0.62013		00523 Polyketide sugar unit biosynthesis	1	1	0	0.68211		02020 Two-component system	11	5	2	0.53882
00625 Chloroalkane and chloroalkene degradation	3	1	1	0.62346		03015 mRNA surveillance pathway	46	2	1	0.68977		00945 Stilbenoid, diarylheptanoid and gingerol biosynthesis	4	1	0	0.54482
00626 Naphthalene degradation	2	1	1	0.62346		04144 Endocytosis	50	3	1	0.69177		00290 Valine, leucine and isoleucine biosynthesis	9	1	0	0.56048
00830 Retinol metabolism	5	1	1	0.62346		04014 Ras signaling pathway	10	6	3	0.72509		00770 Pantothenate and CoA biosynthesis	19	1	0	0.56048
00270 Cysteine and methionine metabolism	36	1	7	0.62379		00565 Ether lipid metabolism	7	2	1	0.72742		04712 Circadian rhythm - plant	19	3	1	0.56514
00920 Sulfur metabolism	16	2	4	0.65312		00220 Arginine biosynthesis	20	1	0	0.72809		00514 Other types of O-glycan biosynthesis	5	1	0	0.56748
01040 Biosynthesis of unsaturated fatty acids	7	2	3	0.65312		00650 Butanoate metabolism	14	1	0	0.74775		00073 Cutin, suberine and wax biosynthesis	10	1	0	0.58447
00950 Isoquinoline alkaloid biosynthesis	8	3	3	0.66245		04114 Oocyte meiosis	29	5	2	0.75208		00071 Fatty acid degradation	13	5	2	0.62213
04016 MAPK signaling pathway - plant	37	1	10	0.66345		04713 Circadian entrainment	4	2	1	0.77741		03420 Nucleotide excision repair	34	1	0	0.64245
00062 Fatty acid elongation	6	1	1	0.66578		04626 Plant-pathogen interaction	31	22	10	0.78907		00561 Glycerolipid metabolism	4	5	2	0.65345
00196 Photosynthesis - antenna proteins	11	1	1	0.66578		00350 Tyrosine metabolism	18	6	2	0.7924		00062 Fatty acid elongation	11	1	0	0.66644
00563 Glycosylphosphatidylinositol (GPI)-anchor biosynthesis	21	5	1	0.66578		00190 Oxidative phosphorylation	56	2	0	0.7964		00196 Photosynthesis - antenna proteins	6	1	0	0.66644
03420 Nucleotide excision repair	34	1	1	0.67944		00680 Methane metabolism	16	6	2	0.80173		00563 Glycosylphosphatidylinositol (GPI)-anchor biosynthesis	21	1	0	0.66644
00523 Polyketide sugar unit biosynthesis	1	1	1	0.69743		00730 Thiamine metabolism	11	3	1	0.80173		00591 Linoleic acid metabolism	4	3	1	0.67644
03410 Base excision repair	24	4	4	0.70543		00906 Carotenoid biosynthesis	16	3	1	0.80573		04016 MAPK signaling pathway - plant	37	10	4	0.68844
00561 Glycerolipid metabolism	4	2	5	0.71709		03018 RNA degradation	45	4	1	0.81573		00280 Valine, leucine and isoleucine degradation	38	5	2	0.6921
00280 Valine, leucine and isoleucine degradation	20	3	5	0.72476		00960 Tropane, piperidine and pyridine alkaloid biosynthesis	8	2	0	0.81939		00625 Chloroalkane and chloroalkene degradation	2	1	0	0.69543
00520 Amino sugar and nucleotide sugar metabolism	38	2	19	0.72476		00930 Caprolactam degradation	2	2	0	0.82606		00626 Naphthalene degradation	5	1	0	0.69543
04713 Circadian entrainment	4	9	2	0.72876		00670 One carbon pool by folate	10	2	0	0.82672		00830 Retinol metabolism	3	1	0	0.69543
03030 DNA replication	27	2	2	0.73975		00052 Galactose metabolism	16	6	2	0.82972		00061 Fatty acid biosynthesis	12	2	1	0.6971
04310 Wnt signaling pathway	17	1	1	0.75242		03410 Base excision repair	24	4	1	0.83372		03008 Ribosome biogenesis in eukaryotes	48	2	0	0.71276
00260 Glycine, serine and threonine metabolism	31	3	4	0.76275		00521 Streptomycin biosynthesis	3	2	0	0.85405		04068 FoxO signaling pathway	16	4	1	0.74275
03010 Ribosome	111	3	3	0.76475		00524 Neomycin, kanamycin and gentamicin biosynthesis	1	2	0	0.85405		00400 Phenylalanine, tyrosine and tryptophan biosynthesis	22	6	2	0.75142
00400 Phenylalanine, tyrosine and tryptophan biosynthesis	22	4	6	0.76674		00480 Glutathione metabolism	19	5	2	0.86871		04151 PI3K-Akt signaling pathway	25	6	2	0.75142
04015 Rap1 signaling pathway	5	2	4	0.78274		00330 Arginine and proline metabolism	23	4	1	0.88104		03030 DNA replication	27	2	0	0.77408
04020 Calcium signaling pathway	8	2	4	0.78274		00020 Citrate cycle (TCA cycle)	20	2	0	0.8967		04020 Calcium signaling pathway	8	4	1	0.78507
04022 cGMP-PKG signaling pathway	9	2	4	0.78274		00051 Fructose and mannose metabolism	15	5	1	0.90636		00460 Cyanoamino acid metabolism	10	3	1	0.80806
04110 Cell cycle	51	3	3	0.78707		04146 Peroxisome	33	7	2	0.9107		04152 AMPK signaling pathway	23	9	3	0.81006
00073 Cutin, suberine and wax biosynthesis	10	1	1	0.7904		04066 HIF-1 signaling pathway	19	8	2	0.93169		01040 Biosynthesis of unsaturated fatty acids	7	3	1	0.81406
00670 One carbon pool by folate	10	3	2	0.79873		00980 Metabolism of xenobiotics by cytochrome P450	4	4	1	0.94069		04070 Phosphatidylinositol signaling system	19	5	1	0.82706
04072 Phospholipase D signaling pathway	11	1	3	0.80307		00982 Drug metabolism - cytochrome P450	4	4	1	0.94069		00966 Glucosinolate biosynthesis	3	2	0	0.83272
00930 Caprolactam degradation	2	1	2	0.81106		00620 Pyruvate metabolism	28	5	1	0.94568		04150 mTOR signaling pathway	24	5	1	0.85072
00514 Other types of O-glycan biosynthesis	5	1	1	0.81873		03020 RNA polymerase	27	3	0	0.96001		04371 Apelin signaling pathway	15	8	2	0.85105
00250 Alanine, aspartate and glutamate metabolism	28	3	3	0.82572		00260 Glycine, serine and threonine metabolism	31	4	0	0.96634		03013 RNA transport	82	2	0	0.85205
00290 Valine, leucine and isoleucine biosynthesis	9	1	1	0.82772		00630 Glyoxylate and dicarboxylate metabolism	31	7	1	0.98467		00040 Pentose and glucuronate interconversions	12	10	3	0.85938
00770 Pantothenate and CoA biosynthesis	19	1	1	0.82772		00270 Cysteine and methionine metabolism	36	7	1	0.985		04110 Cell cycle	51	3	0	0.86571
04070 Phosphatidylinositol signaling system	19	3	5	0.83106		00710 Carbon fixation in photosynthetic organisms	25	4	0	0.98567		03010 Ribosome	111	3	0	0.86971
00061 Fatty acid biosynthesis	12	2	2	0.84039		04071 Sphingolipid signaling pathway	14	6	1	0.98767		00100 Steroid biosynthesis	14	4	1	0.87371
04114 Oocyte meiosis	29	1	5	0.84405		00904 Diterpenoid biosynthesis	6	6	0	0.99567		00053 Ascorbate and aldarate metabolism	14	2	0	0.87737
00945 Stilbenoid, diarylheptanoid and gingerol biosynthesis	4	3	1	0.84439		00010 Glycolysis / Gluconeogenesis	35	19	3	0.99967		03440 Homologous recombination	27	2	0	0.87737
00960 Tropane, piperidine and pyridine alkaloid biosynthesis	8	2	2	0.84972		00500 Starch and sucrose metabolism	30	20	3	1		00230 Purine metabolism	47	2	0	0.90403
00565 Ether lipid metabolism	7	2	2	0.85571		00600 Sphingolipid metabolism	12	3	0	1		00910 Nitrogen metabolism	11	3	0	0.91003
00401 Novobiocin biosynthesis	2	1	1	0.86504		00720 Carbon fixation pathways in prokaryotes	14	1	0	1		00130 Ubiquinone and other terpenoid-quinone biosynthesis	17	6	1	0.9147
00130 Ubiquinone and other terpenoid-quinone biosynthesis	17	2	6	0.87504		00860 Porphyrin and chlorophyll metabolism	4	1	0	1		00902 Monoterpenoid biosynthesis	1	4	0	0.91503
04014 Ras signaling pathway	10	3	6	0.87737		00908 Zeatin biosynthesis	11	1	0	1		04115 p53 signaling pathway	11	2	0	0.92636
00590 Arachidonic acid metabolism	7	4	3	0.87771		00941 Flavonoid biosynthesis	11	4	0	1		00920 Sulfur metabolism	16	4	0	0.94602
04712 Circadian rhythm - plant	19	1	3	0.9027		00944 Flavone and flavonol biosynthesis	2	2	0	1		04120 Ubiquitin mediated proteolysis	52	3	0	0.97134
04024 cAMP signaling pathway	9	3	5	0.91103		00983 Drug metabolism - other enzymes	18	3	0	1		00905 Brassinosteroid biosynthesis	6	7	0	0.99933
02020 Two-component system	11	2	5	0.91903		03060 Protein export	21	1	0	1		00909 Sesquiterpenoid and triterpenoid biosynthesis	4	4	0	1
00564 Glycerophospholipid metabolism	35	5	5	0.94302		04130 SNARE interactions in vesicular transport	15	1	0	1		00740 Riboflavin metabolism	8	3	0	1
03008 Ribosome biogenesis in eukaryotes	48	1	2	0.95068		04141 Protein processing in endoplasmic reticulum	66	12	1	1		00562 Inositol phosphate metabolism	24	2	0	1
00040 Pentose and glucuronate interconversions	12	1	10	0.95768		04145 Phagosome	6	1	0	1		00790 Folate biosynthesis	14	2	0	1
00902 Monoterpenoid biosynthesis	1	4	4	0.96335		04210 Apoptosis	5	1	0	1		00380 Tryptophan metabolism	3	1	0	1
03015 mRNA surveillance pathway	46	3	2	0.97168		04370 VEGF signaling pathway	23	1	0	1		00627 Aminobenzoate degradation	31	1	0	1
04144 Endocytosis	50	2	3	0.97801		04390 Hippo signaling pathway	27	1	0	1		00643 Styrene degradation	6	1	0	1
00190 Oxidative phosphorylation	56	2	2	0.99267		04668 TNF signaling pathway	12	1	0	1		04142 Lysosome	9	1	0	1

## Sheet: Table S4
Table S4 List of differentially expressed genes (DEGs) within the targeted pathway in leaves.
Photosynthesis and Chlorophyll metabolism
Photosynthesis
KEGG ID	Gene ID	p-value	log2fold change	gene	gene abbreviation
K02634	Sh_229P09_p000060	5e-05	-2.15158	Cytochrome b6/f complex	PetA
K02636	Sh_239F23_p000060	0.00235	-1.11035	Cytochrome b6-f complex iron-sulfur subunit [EC:7.1.1.6]	petC
K02637	Sh_227I23_p000030	5e-05	-1.76282	Cy1tochrome b6-f complex subunit 4	petD
K02638	Sh_245E05_contig-1_p000030	5e-05	-1.64163	Plastocyanin	petE
K02639	Sh_249E19_p000020	5e-05	2.5481	Ferredoxin	petF
	Sh_253H04_p000070	5e-05	1.80746	Ferredoxin	petF
	Sh_214I04_p000050	5e-05	-1.4067	Ferredoxin	petF
	Sh_225O13_contig-2_p000030	5e-05	-2.02989	Ferredoxin	petF
	Sh_201B23_p000010	5e-05	-2.64176	Ferredoxin	petF
	Sh_225O13_contig-2_p000010	5e-05	-2.91461	Ferredoxin	petF
K02693	Sh_230C01_p000080	5e-05	-2.32352	Photosystem I reaction center subunit IV A	psaE
K02695	Sh_027N23_p000080	5e-05	-2.55664	Photosystem I subunit VI	psaH
K02698	Sh_253N13_p000070	0.0005	-1.78161	Photosystem I subunit X	psaK
K02701	Sh_233H03_p000060	0.00535	-1.05225	Photosystem I subunit PsaN	psaN
K02705	Sh_229P09_p000010	5e-05	-1.82775	Photosystem II CP43 chlorophyll apoprotein	psbC
	Sh_222E01_p000110	5e-05	-1.86328	Photosystem II CP43 chlorophyll apoprotein	psbC
	Sh_224L21_contig-1_p000050	5e-05	-3.8293	Photosystem II CP43 chlorophyll apoprotein	PsbC
K02724	Sh_224L21_contig-1_p000040	5e-05	-3.8293	Photosystem II reaction center protein Z	PsbZ
K02717	Sh_209P01_p000010	0.0007	-1.20576	Photosystem II oxygen-evolving enhancer protein 2	psbP
K02721	Sh_233D11_p000040	5e-05	-2.91279	Photosystem II reaction center W protein, chloroplastic	PsbW
K02723	Sh_231E19_p000080	5e-05	-2.91106	Photosystem II PsbY protein	PsbY
K03542	Sh_029L12_p000070	5e-05	-3.73351	Photosystem II 22kDa protein	PsbS
	Sh_035D21_p000100	5e-05	-3.85958	Photosystem II 22kDa protein	PsbS
	Sh_030N11_p000120	5e-05	-3.91811	Photosystem II 22kDa protein	PsbS
	Sh_002A11_p000060	5e-05	-3.95741	Photosystem II 22kDa protein	PsbS
K08901	Sh_247G18_p000040	0.00135	1.64424	Photosystem II oxygen-evolving enhancer protein 3	psbQ
	Sh_238M20_contig-1_p000040	5e-05	-3.06379	Photosystem II oxygen-evolving enhancer protein 3	psbQ
	Sh_246L08_p000080	5e-05	-3.88617	Photosystem II oxygen-evolving enhancer protein 3	psbQ
Photosynthesis - antenna proteins
KEGG ID	Gene ID	p-value	log2fold change	gene	gene abbreviation
K08907	Sh_212P11_p000060	0.00015	-1.40049	Light-harvesting complex I chlorophyll a/b binding protein 1	Lhca1
K08908	Sh_022L20_p000130	5e-05	-2.91436	Light-harvesting complex I chlorophyll a/b binding protein 2	Lhca2
	Sh_028H13_p000130	5e-05	-3.22921	Light-harvesting complex I chlorophyll a/b binding protein 2	Lhca2
	Sh_203J10_p000030	5e-05	-3.72648	Light-harvesting complex I chlorophyll a/b binding protein 2	Lhca2
	Sh_222O22_p000140	5e-05	-4.17257	Light-harvesting complex I chlorophyll a/b binding protein 2	Lhca2
K08909	Sh_208N05_p000040	0.0057	-1.01834	Light-harvesting complex I chlorophyll a/b binding protein 3	Lhca3
K08911	Sh_246I04_p000060	0.0061	-1.41039	Light-harvesting complex I chlorophyll a/b binding protein 5	Lhca5
K08912	Sh_229G06_contig-1_p000100	0.0004	-1.43399	Light-harvesting complex II chlorophyll a/b binding protein 1	Lhcb1
	Sh_215G23_contig-1_p000070	0.00115	-1.47625	Light-harvesting complex II chlorophyll a/b binding protein 1	Lhcb1
	Sh_249K07_p000030	5e-05	-1.65701	Light-harvesting complex II chlorophyll a/b binding protein 1	Lhcb1
	Sh_236M23_p000070	5e-05	-1.91443	Light-harvesting complex II chlorophyll a/b binding protein 1	Lhcb1
K08913	Sh_242L12_contig-1_p000080	5e-05	1.72212	Light-harvesting complex II chlorophyll a/b binding protein 2	Lhcb2
	Sh_202P14_contig-1_p000020	5e-05	1.7146	Light-harvesting complex II chlorophyll a/b binding protein 2	Lhcb2
K08914	Sh_241A07_contig-1_p000040	0.0022	-1.08233	Light-harvesting complex II chlorophyll a/b binding protein 3	Lhcb3
	Sh_014D12_p000020	0.0005	-1.30243	Light-harvesting complex II chlorophyll a/b binding protein 3	Lhcb3
K08915	Sh_225B14_p000050	5e-05	-2.92593	Light-harvesting complex II chlorophyll a/b binding protein 4	Lhcb4
Porphyrin and chlorophyll metabolism
KEGG ID	Gene ID	p-value	log2fold change	gene	gene abbreviation
K00218	Sh_225B11_p000010	0.0028	-1.17828	protochlorophyllide reductase	por
K00231	Sh_230A12_p000070	0.0049	-1.27622	protoporphyrinogen/coproporphyrinogen III oxidase	PPOX,hemY
	Sh_241L18_contig-1_p000020	0.00445	-1.07949	protoporphyrinogen/coproporphyrinogen III oxidase	PPOX,hemY
K01599	Sh_221K07_p000080	0.00055	-1.42481	uroporphyrinogen decarboxylase	hemE,UROD
K01749	Sh_204O24_p000060	5e-05	-2.48108	hydroxymethylbilane synthase	hemC,HMBS
	Sh_247N07_contig-1_p000050	5e-05	-2.62011	hydroxymethylbilane synthase	hemC,HMBS
K01845	Sh_159E04_p000070	5e-05	-1.52934	glutamate-1-semialdehyde 2,1-aminomutase	hemL
	Sh_186P21_p000040	5e-05	-1.91082	glutamate-1-semialdehyde 2,1-aminomutase	hemL
	Sh_238G09_p000040	5e-05	-2.16841	glutamate-1-semialdehyde 2,1-aminomutase	hemL
	Sh_240C21_p000030	0.0007	-2.24427	glutamate-1-semialdehyde 2,1-aminomutase	hemL
	Sh_258F08_p000020	0.0001	-1.54953	glutamate-1-semialdehyde 2,1-aminomutase	hemL
	Sh_258I03_p000150	5e-05	-1.90598	glutamate-1-semialdehyde 2,1-aminomutase	hemL
K02259	Sh_249C15_p000080	0.00745	1.21825	cytochrome c oxidase assembly protein subunit 15	COX15,ctaA
K02492	Sh_203C23_p000040	0.0024	-1.59388	glutamyl-tRNA reductase	hemA
K03404	Sh_230O12_p000080	5e-05	-2.22233	magnesium chelatase subunit D	chlD,bchD
K03405	Sh_016G12_contig-1_p000020	5e-05	-2.78203	magnesium chelatase subunit I	chlI,bchI
K04035	Sh_225M08_p000030	0.00025	-1.29123	magnesium-protoporphyrin IX monomethyl ester (oxidative) cyclase	acsF,chlE
K08099	Sh_205M16_p000090	5e-05	4.61678	chlorophyllase	E3.1.1.14
K10960	Sh_145C02_p000040	5e-05	-2.11798	geranylgeranyl diphosphate/geranylgeranyl-bacteriochlorophyllide a reductase	chlP,bchP
K13606	Sh_009J10_p000050	0.0001	-1.70503	chlorophyll(ide) b reductase	NOL,NYC1
K18010	Sh_238I07_p000080	0.0029	-1.10679	7-hydroxymethyl chlorophyll a reductase	HCAR
	Sh_249O04_p000110	0.0011	-1.11589	7-hydroxymethyl chlorophyll a reductase	HCAR
Sucrose accumulation
Starch and sucrose metabolism
KEGG ID	Gene ID	p-value	log2fold change	gene	gene abbreviation
K00696	Sh_001G20_p000030	0.00045	1.34799	sucrose-phosphate synthase	SPS
	Sh_014G09_p000060	0.00015	1.30004	sucrose-phosphate synthase	SPS
	Sh_143I16_p000060	5e-05	1.63042	sucrose-phosphate synthase	SPS
	Sh_179G22_p000040	0.001	1.47596	sucrose-phosphate synthase	SPS
	Sh_181K17_p000040	0.0001	1.52463	sucrose-phosphate synthase	SPS
	Sh_216L21_p000040	5e-05	1.81505	sucrose-phosphate synthase	SPS
	Sh_242B07_p000080	0.0036	1.10905	sucrose-phosphate synthase	SPS
	Sh_247J21_contig-1_p000010	0.0012	1.44031	sucrose-phosphate synthase	SPS
	Sh_254P01_p000060	5e-05	1.60934	sucrose-phosphate synthase	SPS
K00703	Sh_210L10_p000040	0.00015	1.33304	starch synthase	glgA
	Sh_216F19_p000090	5e-05	1.63551	starch synthase	glgA
K00847	Sh_248N10_p000120	0.00175	1.09309	fructokinase	scrK
K00975	Sh_003M06_p000010	0.00015	1.80763	glucose-1-phosphate adenylyltransferase	glgC
	Sh_026K06_p000010	5e-05	1.38809	glucose-1-phosphate adenylyltransferase	glgC
	Sh_027I16_p000100	0.0031	-1.09913	glucose-1-phosphate adenylyltransferase	glgC
	Sh_078K12_p000090	5e-05	1.97368	glucose-1-phosphate adenylyltransferase	glgC
	Sh_249B22_p000050	5e-05	2.09068	glucose-1-phosphate adenylyltransferase	glgC
K01087	Sh_043E08_p000030	0.00025	1.79378	trehalose 6-phosphate phosphatase	otsB
	Sh_210F11_p000130	5e-05	1.94138	trehalose 6-phosphate phosphatase	otsB
	Sh_224G18_p000040	0.0006	-1.17	trehalose 6-phosphate phosphatase	otsB
	Sh_225I16_p000080	5e-05	3.47203	trehalose 6-phosphate phosphatase	otsB
K01176	Sh_207E01_p000020	0.0001	3.0781	alpha-amylase	AMY,amyA,malS
	Sh_207E01_p000040	0.00105	3.52473	alpha-amylase	AMY,amyA,malS
	Sh_207P22_p000020	0.0052	1.8532	alpha-amylase	AMY,amyA,malS
	Sh_207P22_p000040	5e-05	1.50443	alpha-amylase	AMY,amyA,malS
	Sh_208G10_p000070	5e-05	1.80942	alpha-amylase	AMY,amyA,malS
	Sh_211E24_p000070	5e-05	2.69844	alpha-amylase	AMY,amyA,malS
	Sh_242J17_p000010	5e-05	2.35019	alpha-amylase	AMY,amyA,malS
K01177	Sh_185C01_p000070	5e-05	-1.94016	beta-amylase	E3.2.1.2
	Sh_220E16_p000120	0.0001	1.47493	beta-amylase	E3.2.1.2
	Sh_220E16_p000140	0.0002	1.7617	beta-amylase	E3.2.1.2
	Sh_238M20_contig-1_p000050	0.00305	1.37251	beta-amylase	E3.2.1.2
	Sh_251A12_p000150	0.0032	-1.07029	beta-amylase	E3.2.1.2
K01179	Sh_265O22_p000160	0.00025	-1.37531	endoglucanase	E3.2.1.4
K01193	Sh_119J13_p000030	0.00685	1.79281	beta-fructofuranosidase	INV,sacA
	Sh_218O19_p000070	5e-05	2.66476	beta-fructofuranosidase	INV,sacA
	Sh_226D11_p000050	0.0006	1.43812	beta-fructofuranosidase	INV,sacA
	Sh_231N19_p000010	0.0028	1.10412	beta-fructofuranosidase	INV,sacA
	Sh_253J10_p000050	0.0017	1.20141	beta-fructofuranosidase	INV,sacA
K01835	Sh_018K13_p000040	0.00325	1.08601	phosphoglucomutase	pgm
	Sh_203I01_contig-1_p000070	0.00585	1.0285	phosphoglucomutase	pgm
K05349	Sh_107A03_p000080	0.00025	-3.6242	beta-glucosidase	bglX
	Sh_234D22_p000020	0.00085	1.96971	beta-glucosidase	bglX
K16055	Sh_207K10_p000010	0.00025	1.39723	trehalose 6-phosphate synthase/phosphatase	TPS
K19892	Sh_022L20_p000100	0.0005	-1.28738	glucan endo-1,3-beta-glucosidase 4	GN4
K19893	Sh_209F06_contig-1_p000020	5e-05	1.44642	glucan endo-1,3-beta-glucosidase 5/6	GN5_6
Carbon fixation in photosynthetic organisms
KEGG ID	Gene ID	p-value	log2fold change	gene	gene abbreviation
K00029	Sh_209D23_p000060	0.0002	1.55024	malate dehydrogenase	maeB
	Sh_231P12_p000140	0.00095	1.33168	malate dehydrogenase	maeB
	Sh_247M18_p000010	0.00125	1.10895	malate dehydrogenase	maeB
K00855	Sh_225F12_p000010	5e-05	-1.76785	Phosphoribulokinase	PRK,prkB
K00927	Sh_019D17_contig-1_p000010	5e-05	-1.84926	Phosphoglycerate kinase	PGK,pgk
K01006	Sh_223N02_p000080	0.00085	3.19147	Pyruvate, phosphate dikinase 2	ppdK
	Sh_250G13_p000060	5e-05	-1.68932	Pyruvate, phosphate dikinase 2	ppdK
K01100	Sh_220N05_p000180	0.0067	-1.15342	Sedoheptulose-bisphosphatase	E3.1.3.37
K01601	Sh_222L19_p000040	5e-05	-2.27664	Ribulose-bisphosphate carboxylase large chain	rbcL
	Sh_239A14_p000020	5e-05	-1.92481	Ribulose-bisphosphate carboxylase large chain	rbcL
	Sh_239J18_p000040	5e-05	-2.15017	Ribulose-bisphosphate carboxylase large chain	rbcL
K01602	Sh_250D04_p000020	0.0025	-1.15403	Ribulose-bisphosphate carboxylase large chain	rbcS
K01610	Sh_210K16_p000050	0.0033	1.46054	Phosphoenolpyruvate carboxykinase (ATP)	pckA
	Sh_230G21_contig-1_p000020	0.0018	1.25283	Phosphoenolpyruvate carboxykinase (ATP)	pckA
K01803	Sh_252B16_p000030	0.00105	1.38537	Triosephosphate isomerase	TPI, tpiA
K03841	Sh_235E04_contig-1_p000090	5e-05	-3.53738	Fructose-1,6-bisphosphatase I	FBP,fbp
	Sh_244H15_p000090	5e-05	-3.59794	Fructose-1,6-bisphosphatase I	FBP,fbp
K14454	Sh_225H21_p000060	0.0066	1.07101	Aspartate aminotransferase	GOT1
Glycolysis / Gluconeogenesis
KEGG ID	Gene ID	p-value	log2fold change	gene	gene abbreviation
K00001	Sh_216G24_p000020	5e-05	1.87627	alcohol dehydrogenase	E1.1.1.1,adh
K00121	Sh_205N15_p000050	0.0005	-1.83234	S-(hydroxymethyl)glutathione dehydrogenase / alcohol dehydrogenase	frmA,ADH5,adhC
	Sh_205N15_p000090	0.0023	1.79417	S-(hydroxymethyl)glutathione dehydrogenase / alcohol dehydrogenase	frmA,ADH5,adhC
K00128	Sh_212L22_p000010	0.0056	1.57339	aldehyde dehydrogenase (NAD+)	ALDH
K00382	Sh_218M12_p000110	0.0016	2.09085	dihydrolipoamide dehydrogenase	DLD,lpd,pdhD
K00850	Sh_215B24_p000100	5e-05	1.61148	6-phosphofructokinase 1	pfkA,PFK
	Sh_239F14_p000030	5e-05	1.63926	6-phosphofructokinase 1	pfkA,PFK
K00873	Sh_232A18_p000080	0.0008	-1.23757	pyruvate kinase	PK,pyk
	Sh_254N22_p000030	0.00195	1.24186	pyruvate kinase	PK,pyk
K00895	Sh_218F08_p000010	0.00305	-2.53908	diphosphate-dependent phosphofructokinase	pfp,PFP
K00927	Sh_019D17_contig-1_p000010	5e-05	-1.84926	phosphoglycerate kinase	PGK,pgk
K01006	Sh_223N02_p000080	0.00085	3.19147	pyruvate, orthophosphate dikinase	ppdK
	Sh_250G13_p000060	5e-05	-1.68932	pyruvate, orthophosphate dikinase	ppdK
K01568	Sh_205N10_p000040	0.00185	-1.23784	pyruvate decarboxylase	PDC,pdc
K01610	Sh_210K16_p000050	0.0033	1.46054	phosphoenolpyruvate carboxykinase (ATP)	E4.1.1.49,pckA
	Sh_230G21_contig-1_p000020	0.0018	1.25283	phosphoenolpyruvate carboxykinase (ATP)	E4.1.1.49,pckA
K01689	Sh_241F17_p000090	5e-05	1.77112	enolase	ENO,eno
	Sh_244H15_p000010	0.00335	1.21964	enolase	ENO,eno
	Sh_248G12_contig-2_p000030	5e-05	1.64164	enolase	ENO,eno
K01785	Sh_222B10_p000070	5e-05	2.48382	aldose 1-epimerase	galM,GALM
K01792	Sh_241N20_p000080	5e-05	-3.12104	glucose-6-phosphate 1-epimerase	E5.1.3.15
K01803	Sh_252B16_p000030	0.00105	1.38537	triosephosphate isomerase (TIM)	TPI,tpiA
K01834	Sh_202K20_p000070	5e-05	-2.08996	2,3-bisphosphoglycerate-dependent phosphoglycerate mutase	PGAM,gpmA
K01835	Sh_018K13_p000040	0.00325	1.08601	phosphoglucomutase	pgm
	Sh_203I01_contig-1_p000070	0.00585	1.0285	phosphoglucomutase	pgm
K01895	Sh_001N14_p000010	0.0001	1.54	acetyl-CoA synthetase	ACSS1_2,acs
	Sh_224E06_p000080	0.0023	1.05178	acetyl-CoA synthetase	ACSS1_2,acs
K01913	Sh_227J12_p000040	0.0001	1.47724	acetate/butyrate---CoA ligase	AAE7,ACN1
K03841	Sh_235E04_contig-1_p000090	5e-05	-3.53738	fructose-1,6-bisphosphatase I	FBP,fbp
	Sh_244H15_p000090	5e-05	-3.59794	fructose-1,6-bisphosphatase I	FBP,fbp
K15633	Sh_211D16_p000040	0.00525	1.80941	2,3-bisphosphoglycerate-independent phosphoglycerate mutase	gpmI
K18857	Sh_210D04_p000020	5e-05	2.32167	alcohol dehydrogenase class-P	ADH1
Amino sugar and nucleotide sugar metabolism
KEGG ID	Gene ID	p-value	log2fold change	gene	gene abbreviation
K00847	Sh_248N10_p000120	0.00175	1.09309	fructokinase	E2.7.1.4,scrK
K00975	Sh_003M06_p000010	0.00015	1.80763	glucose-1-phosphate adenylyltransferase	glgC
	Sh_026K06_p000010	5e-05	1.38809	glucose-1-phosphate adenylyltransferase	glgC
	Sh_027I16_p000100	0.0031	-1.09913	glucose-1-phosphate adenylyltransferase	glgC
	Sh_078K12_p000090	5e-05	1.97368	glucose-1-phosphate adenylyltransferase	glgC
	Sh_249B22_p000050	5e-05	2.09068	glucose-1-phosphate adenylyltransferase	glgC
K01183	Sh_201P11_p000020	5e-05	2.14457	chitinase	E3.2.1.14
	Sh_201P11_p000040	5e-05	2.80852	chitinase	E3.2.1.14
	Sh_217L09_contig-1_p000100	5e-05	4.31909	chitinase	E3.2.1.14
	Sh_217L09_contig-1_p000110	5e-05	3.7005	chitinase	E3.2.1.14
	Sh_243P16_p000070	5e-05	2.5962	chitinase	E3.2.1.14
	Sh_244I20_p000090	0.00065	3.0387	chitinase	E3.2.1.14
K01209	Sh_209A15_p000070	0.0052	-1.18539	alpha-L-arabinofuranosidase	abfA
	Sh_242J04_p000050	5e-05	-2.28715	alpha-L-arabinofuranosidase	abfA
	Sh_242J04_p000060	5e-05	-1.71528	alpha-L-arabinofuranosidase	abfA
K01784	Sh_201O09_p000080	0.0002	1.50619	UDP-glucose 4-epimerase	galE,GALE
	Sh_245I03_p000040	5e-05	-2.61703	UDP-glucose 4-epimerase	galE,GALE
	Sh_250O18_p000050	0.00045	-1.29539	UDP-glucose 4-epimerase	galE,GALE
	Sh_254E16_p000080	0.0002	1.54108	UDP-glucose 4-epimerase	galE,GALE
K01835	Sh_018K13_p000040	0.00325	1.08601	phosphoglucomutase	pgm
	Sh_203I01_contig-1_p000070	0.00585	1.0285	phosphoglucomutase	pgm
K01836	Sh_251I11_p000060	5e-05	1.49357	phosphoacetylglucosamine mutase	PGM3
K08679	Sh_246G15_p000070	0.0011	-1.14435	UDP-glucuronate 4-epimerase	E5.1.3.6
K10046	Sh_254O19_p000040	0.001	1.36394	GDP-D-mannose 3', 5'-epimerase	GME
K12373	Sh_244F10_p000100	5e-05	-1.78583	hexosaminidase	HEXA_B
K12450	Sh_226C10_p000080	0.00435	1.1549	UDP-glucose 4,6-dehydratase	RHM
K13648	Sh_079C21_p000070	0.00155	-1.19438	alpha-1,4-galacturonosyltransferase	GAUT
K15920	Sh_231G01_p000130	5e-05	-2.33402	xylan 1,4-beta-xylosidase	XYL4
K20547	Sh_227H04_p000040	5e-05	1.83072	basic endochitinase B	CHIB
	Sh_237K21_p000020	5e-05	5.12914	basic endochitinase B	CHIB
	Sh_239I21_p000160	0.00085	1.11656	basic endochitinase B	CHIB
	Sh_239O02_p000070	5e-05	3.33544	basic endochitinase B	CHIB
	Sh_240O24_p000050	5e-05	3.12529	basic endochitinase B	CHIB
	Sh_240O24_p000070	5e-05	2.9626	basic endochitinase B	CHIB
	Sh_249P16_p000060	0.0022	1.02762	basic endochitinase B	CHIB
Sugar transporter
SLC45: H+/sugar cotransporter
KEGG ID	Gene ID	p-value	log2fold change	gene	gene abbreviation
K15378	Sh_232J11_p000090	0.0006	-1.80629	Sucrose transport protein SUT5	SLC45A1_2_4
SLC50: Sugar efflux transporter
KEGG ID	Gene ID	p-value	log2fold change	gene	gene abbreviation
K15382	Sh_244M04_p000040	0.0001	2.72611	Bidirectional sugar transporter SWEET	SLC50A, SWEET
	Sh_246M11_p000050	5e-05	3.48481	Bidirectional sugar transporter SWEET17	SLC50A, SWEET
	Sh_248J19_p000010	5e-05	2.44355	Bidirectional sugar transporter SWEET	SLC50A, SWEET
Plant-Pathogen interaction
KEGG ID	Gene ID	p-value	log2fold change	gene	gene abbreviation
K00864	Sh_224H23_p000090	0.00055	1.28436	glpK,GK defense related gene induction	NHO1
K01373	Sh_208J01_contig-1_p000070	0.00075	1.48066	cathepsin F [EC:3.4.22.41]	CTSF
K02183	Sh_068L10_p000040	0.00045	1.22227	calmodulin	CAML
	Sh_223E18_p000020	5e-05	1.53681	calmodulin	CAML
	Sh_240E12_p000060	0.00225	1.19983	calmodulin	CAML
K02358	Sh_209B08_p000080	0.00055	-2.32372	Elongation factor Tu, chloroplastic	elfl8
	Sh_236C11_p000060	5e-05	1.57905	Elongation factor Tu, chloroplastic	elfl18
K04368	Sh_206D13_p000060	0.0009	1.43181	mitogen-activated protein kinase kinase 1 [EC:2.7.12.2]	MAP2K1, MEK1
	Sh_220B21_p000070	0.00215	1.37925	mitogen-activated protein kinase kinase 1 [EC:2.7.12.2]	MAP2K1, MEK1
	Sh_231P12_p000040	0.0074	1.07056	mitogen-activated protein kinase kinase 1 [EC:2.7.12.2]	MAP2K1, MEK1
K05391	Sh_135M16_p000040	5e-05	2.13407	cyclic nucleotide gated channel, plant	CNGCs
	Sh_215O18_p000010	5e-05	1.94764	cyclic nucleotide gated channel, plant	CNGCs
	Sh_217G24_contig-1_p000010	0.00045	1.88336	cyclic nucleotide gated channel, plant	CNGCs
	Sh_217G24_contig-1_p000020	0.00055	1.11225	cyclic nucleotide gated channel, plant	CNGCs
	Sh_217G24_contig-1_p000030	0.00075	1.17902	cyclic nucleotide gated channel, plant	CNGCs
	Sh_223K11_p000080	5e-05	1.79636	cyclic nucleotide gated channel, plant	CNGCs
	Sh_234P06_contig-2_p000030	5e-05	2.03178	cyclic nucleotide gated channel, plant	CNGCs
K13412	Sh_258I03_p000170	0.0032	-1.43353	calcium-dependent protein kinase [EC:2.7.11.1]	CPK
	Sh_258I03_p000180	0.0032	-1.43353	calcium-dependent protein kinase [EC:2.7.11.1]	CPK
	Sh_258I03_p000190	0.0032	-1.43353	calcium-dependent protein kinase [EC:2.7.11.1]	CPK
K13413	Sh_232M18_p000030	5e-05	1.63434	mitogen-activated protein kinase kinase 4/5 [EC:2.7.12.2]	MKK4_5
K13424	Sh_027M21_p000160	5e-05	2.04244	WRKY transcription factor WRKY24	WRKY33
	Sh_214N15_p000020	5e-05	1.95003	WRKY transcription factor WRKY24	WRKY33
	Sh_225N15_p000020	5e-05	2.06618	WRKY transcription factor WRKY24	WRKY33
	Sh_240H04_p000010	0.0025	1.09565	WRKY transcription factor WRKY24	WRKY33
	Sh_242F09_p000080	5e-05	2.18036	WRKY transcription factor WRKY24	WRKY33
	Sh_250M05_p000080	5e-05	1.89677	WRKY transcription factor WRKY24	WRKY33
K13425	Sh_253C05_p000110	5e-05	4.24772	WRKY transcription factor WRKY22	WRKY22
K13430	Sh_220I01_p000020	0.0063	0.89383	serine/threonine-protein kinase PBS1	PBS1
K13433	Sh_250A01_p000040	5e-05	1.97107	pathogenesis-related genes transcriptional activator PTI5	PTI5
K13436	Sh_212M18_p000060	0.00445	1.3866	pto-interacting protein 1	PTI1
	Sh_222M03_contig-1_p000110	5e-05	-1.86734	pto-interacting protein 1	PTI1
	Sh_238C07_p000010	5e-05	-1.84267	pto-interacting protein 1	PTI1
	Sh_251C07_p000060	0.0002	1.86217	pto-interacting protein 1	PTI1
K13447	Sh_226P10_p000030	0.0022	1.40996	respiratory burst oxidase	RBOH
K13448	Sh_208O13_p000100	5e-05	3.76077	Calmodulin	CAM/CML
	Sh_211D16_p000070	5e-05	2.37386	Calmodulin	CAM/CML
	Sh_217J07_contig-1_p000010	0.0004	1.10706	Calmodulin	CAM/CML
	Sh_219G17_p000130	0.00065	2.06837	Calmodulin	CAM/CML
	Sh_219M18_p000020	0.0009	1.17801	Calmodulin	CAM/CML
	Sh_220I17_contig-3_p000020	0.00055	1.43541	Calmodulin	CAM/CML
	Sh_220I17_contig-3_p000040	5e-05	2.48774	Calmodulin	CAM/CML
	Sh_239L16_p000010	5e-05	2.78026	Calmodulin	CAM/CML
	Sh_239L16_p000030	0.0015	3.60093	Calmodulin	CAM/CML
	Sh_245B20_p000160	5e-05	1.47472	Calmodulin	CAM/CML
K13449	Sh_222O18_p000050	5e-05	3.11936	Pathogenesis-related protein 1	PR1
K13457	Sh_003O24_p000010	5e-05	3.22159	Putative Disease resistance protein RPM1	RPM1
	Sh_059H01_contig-1_p000030	0.0001	1.65842	Putative Disease resistance protein RPM1	RPM1
	Sh_242M18_contig-1_p000010	0.0001	1.73232	Putative Disease resistance protein RPM1	RPM1
	Sh_244O19_p000050	5e-05	1.42869	Putative Disease resistance protein RPM1	RPM1
	Sh_252F24_contig-2_p000080	0.00385	1.04799	Putative Disease resistance protein RPM1	RPM1
K13458	Sh_252C10_p000040	0.0015	1.34036	Putative Disease resistance protein RAR1	RAR1
K13459	Sh_007H06_p000090	5e-05	3.96034	Putative Disease resistance protein RPS2	RPS2
K15397	Sh_232G13_p000030	0.00185	2.26457	3-ketoacyl-CoA synthase 11	KCS1/10
	Sh_233C05_p000030	0.0037	-1.57764	3-ketoacyl-CoA synthase 11	KCS1/10
	Sh_233C05_p000040	0.00055	-1.54538	3-ketoacyl-CoA synthase 11	KCS1/10
K18835	Sh_201J12_contig-1_p000130	5e-05	2.1872	WRKY transcription factor WRKY2	WRKY2
	Sh_201J12_contig-2_p000020	5e-05	2.06453	WRKY transcription factor WRKY2	WRKY2
K03781	Sh_004O05_p000090	5e-05	2.56285	catalase	katE,CAT,catB,srpA
	Sh_017P09_p000010	5e-05	2.30985	catalase	katE,CAT,catB,srpA
	Sh_019K12_p000030	5e-05	3.196	catalase	katE,CAT,catB,srpA
	Sh_062L04_p000010	5e-05	2.37175	catalase	katE,CAT,catB,srpA
	Sh_107M24_p000160	5e-05	2.70071	catalase	katE,CAT,catB,srpA
	Sh_220D19_p000100	5e-05	2.69781	catalase	katE,CAT,catB,srpA
K00430	Sh_107F11_contig-1_p000100	0.00015	1.31621	Peroxidase	POD
	Sh_201H11_p000040	0.00175	7.01865	Peroxidase	POD
	Sh_202G06_contig-1_p000020	5e-05	2.07724	Peroxidase	POD
	Sh_204G07_p000100	0.00015	1.92022	Peroxidase	POD
	Sh_206A09_p000040	5e-05	1.94109	Peroxidase 52	POD
	Sh_206A09_p000080	5e-05	3.48135	Peroxidase	POD
	Sh_209A16_p000010	5e-05	-4.08939	Peroxidase 3	POD
	Sh_212O12_p000060	5e-05	-1.50453	Peroxidase	POD
	Sh_214A13_p000030	0.0001	1.37267	Peroxidase 1	POD
	Sh_217C17_p000010	5e-05	2.02215	Peroxidase	POD
	Sh_217C17_p000050	5e-05	2.92013	Peroxidase 15	POD
	Sh_222M09_p000010	5e-05	2.38741	Peroxidase	POD
	Sh_222M09_p000080	5e-05	2.23519	Peroxidase	POD
	Sh_223N06_p000140	5e-05	-2.50713	Peroxidase 3	POD
	Sh_223N21_p000060	5e-05	2.6088	Peroxidase	POD
	Sh_223N21_p000090	5e-05	2.41721	Peroxidase	POD
	Sh_224K04_contig-1_p000010	0.0006	1.40635	Peroxidase 24	POD
	Sh_226P09_p000110	0.0036	3.54978	Peroxidase	POD
	Sh_227B20_contig-2_p000040	5e-05	-2.06306	Peroxidase	POD
	Sh_227K15_contig-1_p000020	5e-05	2.03171	Peroxidase	POD
	Sh_227M03_p000010	0.00705	-2.15496	Peroxidase 3	POD
	Sh_233J13_p000030	0.00095	1.40732	Peroxidase	POD
	Sh_235N13_p000090	5e-05	1.53017	Peroxidase	POD
	Sh_236A12_p000080	0.00055	2.5479	Peroxidase	POD
	Sh_236I20_contig-1_p000070	5e-05	3.24036	Peroxidase	POD
	Sh_238C07_p000080	5e-05	2.12717	Peroxidase 1	POD
	Sh_238C07_p000090	0.004	-1.05332	Peroxidase	POD
	Sh_243H23_p000040	0.00225	-1.2678	Peroxidase	POD
	Sh_246J07_p000100	0.00175	1.48848	Peroxidase	POD
K04564	Sh_227G18_p000060	5e-05	-1.9647	superoxide dismutase, Fe-Mn family	SOD2
K04564	Sh_202H12_p000040	5e-05	-1.99487	superoxide dismutase, Cu-Zn family	SOD1
	Sh_229N12_contig-1_p000130	5e-05	-1.84904	superoxide dismutase, Cu-Zn family	SOD1
Plant hormone signaling transduction
KEGG ID	Gene id	p_value	log2(fold_change)	gene	gene abbreviation
K13413	Sh_232M18_p000030	5e-05	1.63434	mitogen-activated protein kinase kinase 4/5	SIMKK
K13415	Sh_202L06_p000020	0.0044	-1.09726	protein brassinosteroid insensitive 1	BRI1
K13449	Sh_222O18_p000050	5e-05	3.11936	pathogenesis-related protein 1	PR1
K13463	Sh_246H08_p000020	0.0001	1.56281	coronatine-insensitive protein 1	COLI
K13464	Sh_218P19_contig-1_p000030	0.00205	1.43909	jasmonate ZIM domain-containing protein	JAZ
	Sh_221I17_p000010	0.00035	1.33125	jasmonate ZIM domain-containing protein	JAZ
	Sh_225L21_p000030	5e-05	2.13875	jasmonate ZIM domain-containing protein	JAZ
K13946	Sh_004E05_p000010	0.0001	-1.3606	auxin influx carrier	AUX1
	Sh_213M12_p000030	0.0001	-1.79295	auxin influx carrier	AUX1
K14431	Sh_213O22_p000140	5e-05	1.91385	transcription factor TGA	TGA
	Sh_230H12_p000100	5e-05	1.51151	transcription factor TGA	TGA
	Sh_240C21_p000020	5e-05	-1.81165	transcription factor TGA	TGA
	Sh_253H04_p000020	0.0012	1.12888	transcription factor TGA	TGA
K14432	Sh_222F04_p000070	5e-05	1.75613	ABA responsive element binding factor	ABF
	Sh_239L01_p000030	5e-05	-2.45103	ABA responsive element binding factor	ABF
	Sh_244I20_p000170	5e-05	-2.11008	ABA responsive element binding factor	ABF
	Sh_252C05_p000100	5e-05	1.75291	ABA responsive element binding factor	ABF
K14484	Sh_218D03_p000020	0.0021	1.05203	auxin-responsive protein IAA	AUX/IAA
	Sh_221F06_p000010	0.004	2.58774	auxin-responsive protein IAA	AUX/IAA
	Sh_235N18_p000070	5e-05	-1.51532	auxin-responsive protein IAA	AUX/IAA
	Sh_246G09_p000010	0.0009	-1.31971	auxin-responsive protein IAA	AUX/IAA
K14487	Sh_223M03_p000150	0.00025	-1.66573	auxin responsive GH3 gene family	GH3
K14488	Sh_207C17_p000040	5e-05	1.43773	SAUR family protein	SAUR
	Sh_208D15_p000190	5e-05	3.65186	SAUR family protein	SAUR
	Sh_220G15_p000040	5e-05	3.26241	SAUR family protein	SAUR
	Sh_229F10_p000080	0.00265	-1.08259	SAUR family protein	SAUR
K14489	Sh_247G15_contig-1_p000040	0.00385	1.13654	arabidopsis histidine kinase 2/3/4 (cytokinin receptor)	CRE1
K14490	Sh_214E23_p000080	5e-05	2.79755	histidine-containing phosphotransfer peotein	AHP
	Sh_233L06_contig-1_p000010	5e-05	1.9194	histidine-containing phosphotransfer peotein	AHP
	Sh_245D02_p000080	0.00705	1.49344	histidine-containing phosphotransfer peotein	AHP
K14492	Sh_207H16_p000040	5e-05	2.45706	two-component response regulator ARR-A family	A-ARR
	Sh_248G09_p000050	5e-05	-1.64875	two-component response regulator ARR-A family	A-ARR
K14494	Sh_238D13_contig-1_p000010	0.00035	1.25657	DELLA protein	DELLA
K14496	Sh_201E22_contig-2_p000010	5e-05	2.95639	abscisic acid receptor PYR/PYL family	PYL
	Sh_244E04_p000010	5e-05	3.80366	abscisic acid receptor PYR/PYL family	PYL
	Sh_252G22_p000060	0.00145	1.53012	abscisic acid receptor PYR/PYL family	PYL
K14498	Sh_216N16_p000010	0.0009	1.39143	serine/threonine-protein kinase SRK2	SNRK2
	Sh_230I04_p000100	5e-05	1.66516	serine/threonine-protein kinase SRK2	SNRK2
K14504	Sh_027D01_p000070	5e-05	2.31781	xyloglucan:xyloglucosyl transferase TCH4 [EC:2.4.1.207]	TCH4
	Sh_231M13_p000010	5e-05	2.91878	xyloglucan:xyloglucosyl transferase TCH4 [EC:2.4.1.207]	TCH4
	Sh_231M13_p000050	5e-05	3.09536	xyloglucan:xyloglucosyl transferase TCH4	TCH4
	Sh_231M13_p000070	5e-05	1.62141	xyloglucan:xyloglucosyl transferase TCH4 [EC:2.4.1.207]	TCH4
K14509	Sh_217H15_contig-1_p000010	5e-05	2.15525	ethylene receptor	ETR,ERS
	Sh_219L10_p000020	5e-05	1.78533	ethylene receptor	ETR,ERS
	Sh_225N09_p000060	5e-05	1.4629	ethylene receptor	ETR,ERS
	Sh_233J04_p000050	5e-05	2.11608	ethylene receptor	ETR,ERS
K14514	Sh_252B12_p000060	0.0048	-2.4071	ethylene-insensitive protein 3	EIN3
K14516	Sh_236A08_p000060	0.00035	1.52684	ethylene-responsive transcription factor 1	ERF1
K16189	Sh_209P01_p000050	5e-05	3.27905	phytochrome-interacting factor 4	PIF4
	Sh_217D09_p000090	5e-05	3.06914	phytochrome-interacting factor 4	PIF4
Biosynthesis of secondary metabolites
Flavonoid biosynthesis
KEGG ID	Gene id	p_value	log2(fold_change)	gene abbreviation	gene
K00588	Sh_201O15_p000130	5e-05	-2.14392	caffeoyl-CoA O-methyltransferase	CCOAMT
K00660	Sh_225C12_p000030	5e-05	-3.09725	Chalcone synthase	CHS
	Sh_225C12_p000040	5e-05	-3.48573	Chalcone synthase 3	CHS
	Sh_225C12_p000050	5e-05	-2.90041	Chalcone synthase 3	CHS
	Sh_234J05_p000020	5e-05	4.54424	Chalcone synthase	CHS
	Sh_234J05_p000030	0.0061	1.85971	Chalcone synthase	CHS
	Sh_234J05_p000040	5e-05	3.59179	Chalcone synthase 1B	CHS
	Sh_248I14_contig-1_p000060	5e-05	3.46703	Chalcone synthase	CHS
K01859	Sh_239F02_p000070	5e-05	-2.30829	chalcone isomerase	CHIL
	Sh_244B12_p000010	5e-05	-2.13253	chalcone isomerase	CHIL
	Sh_253A24_p000090	5e-05	-1.5004	chalcone isomerase	CHIL
K05280	Sh_235P15_p000020	5e-05	-3.87882	flavonoid 3'-monooxygenase	CYP75B1
K13065	Sh_004G10_p000150	0.00255	1.05399	shikimate O-hydroxycinnamoyltransferase	HCT
	Sh_016C21_p000010	0.0002	1.29972	shikimate O-hydroxycinnamoyltransferase	HCT
	Sh_104C17_p000010	5e-05	1.71282	shikimate O-hydroxycinnamoyltransferase	HCT
	Sh_104C17_p000040	5e-05	2.05562	shikimate O-hydroxycinnamoyltransferase	HCT
K13083	Sh_223L22_p000060	5e-05	-3.19833	flavonoid 3',5'-hydroxylase	CYP75A
Phenylpropanoid biosynthesis
KEGG ID	Gene id	p_value	log2(fold_change)	gene abbreviation	gene
K00083	Sh_213A14_p000030	0.0008	1.36462	cinnamyl-alcohol dehydrogenase	CAD
	Sh_238O23_p000020	0.00045	1.35686	cinnamyl-alcohol dehydrogenase	CAD
K00430	Sh_107F11_contig-1_p000100	0.00015	1.31621	Peroxidase	POD
	Sh_201H11_p000040	0.00175	7.01865	Peroxidase	POD
	Sh_202G06_contig-1_p000020	5e-05	2.07724	Peroxidase	POD
	Sh_204G07_p000100	0.00015	1.92022	Peroxidase	POD
	Sh_206A09_p000040	5e-05	1.94109	Peroxidase 52	POD
	Sh_206A09_p000080	5e-05	3.48135	Peroxidase	POD
	Sh_209A16_p000010	5e-05	-4.08939	Peroxidase 3	POD
	Sh_212O12_p000060	5e-05	-1.50453	Peroxidase	POD
	Sh_214A13_p000030	0.0001	1.37267	Peroxidase 1	POD
	Sh_217C17_p000010	5e-05	2.02215	Peroxidase	POD
	Sh_217C17_p000050	5e-05	2.92013	Peroxidase 15	POD
	Sh_222M09_p000010	5e-05	2.38741	Peroxidase	POD
	Sh_222M09_p000080	5e-05	2.23519	Peroxidase	POD
	Sh_223N06_p000140	5e-05	-2.50713	Peroxidase 3	POD
	Sh_223N21_p000060	5e-05	2.6088	Peroxidase	POD
	Sh_223N21_p000090	5e-05	2.41721	Peroxidase	POD
	Sh_224K04_contig-1_p000010	0.0006	1.40635	Peroxidase 24	POD
	Sh_226P09_p000110	0.0036	3.54978	Cationic peroxidase SPC4	POD
	Sh_227B20_contig-2_p000040	5e-05	-2.06306	Peroxidase	POD
	Sh_227K15_contig-1_p000020	5e-05	2.03171	Peroxidase	POD
	Sh_227M03_p000010	0.00705	-2.15496	Peroxidase 3	POD
	Sh_233J13_p000030	0.00095	1.40732	Peroxidase	POD
	Sh_235N13_p000090	5e-05	1.53017	Peroxidase	POD
	Sh_236A12_p000080	0.00055	2.5479	Cationic peroxidase SPC4	POD
	Sh_236I20_contig-1_p000070	5e-05	3.24036	Peroxidase	POD
	Sh_238C07_p000080	5e-05	2.12717	Peroxidase 1	POD
	Sh_238C07_p000090	0.004	-1.05332	Peroxidase	POD
	Sh_243H23_p000040	0.00225	-1.2678	Peroxidase	POD
	Sh_246J07_p000100	0.00175	1.48848	Cationic peroxidase SPC4	POD
K00588	Sh_201O15_p000130	5e-05	-2.14392	caffeoyl-CoA O-methyltransferase	CCOAMT
K01904	Sh_215E15_p000070	5e-05	3.84132	4-coumarate--CoA ligase 1	4CL
K05349	Sh_107A03_p000080	0.00025	-3.6242	beta-glucosidase	bglX
	Sh_234D22_p000020	0.00085	1.96971	beta-glucosidase	bglX
K09753	Sh_217L04_p000020	0.0016	3.76235	Cinnamoyl-CoA reductase 1	CCR
	Sh_217L04_p000030	5e-05	5.16774	Cinnamoyl-CoA reductase 1	CCR
	Sh_217L04_p000050	5e-05	2.54984	Cinnamoyl-CoA reductase-like protein 3	CCR
	Sh_233C21_p000020	0.00025	-1.50106	Cinnamoyl-CoA reductase 1	CCR
	Sh_233C21_p000060	0.00665	-1.00471	Cinnamoyl-CoA reductase 1	CCR
K10775	Sh_019F13_p000010	0.00015	-1.5365	Phenylalanine/tyrosine ammonia-lyase	PAL
	Sh_058B01_p000010	0.00055	-1.51735	Phenylalanine/tyrosine ammonia-lyase	PAL
	Sh_058B01_p000030	5e-05	2.07255	Phenylalanine ammonia-lyase	PAL
	Sh_206K06_p000060	0.00045	1.24415	Phenylalanine ammonia-lyase	PAL
	Sh_206K06_p000070	5e-05	-1.77146	Phenylalanine ammonia-lyase	PAL
	Sh_210N19_contig-1_p000010	5e-05	1.97704	Phenylalanine ammonia-lyase	PAL
	Sh_210N19_contig-1_p000030	0.00035	-1.47174	Phenylalanine/tyrosine ammonia-lyase	PAL
	Sh_226F18_p000100	5e-05	1.3856	Phenylalanine ammonia-lyase	PAL
K12355	Sh_226P06_contig-1_p000040	0.00215	1.51762	coniferyl-aldehyde dehydrogenase	REF1
	Sh_239J15_p000010	0.0002	1.57508	coniferyl-aldehyde dehydrogenase	REF1
K13065	Sh_004G10_p000150	0.00255	1.05399	shikimate O-hydroxycinnamoyltransferase	HCT
	Sh_016C21_p000010	0.0002	1.29972	shikimate O-hydroxycinnamoyltransferase	HCT
	Sh_104C17_p000010	5e-05	1.71282	shikimate O-hydroxycinnamoyltransferase	HCT
	Sh_104C17_p000040	5e-05	2.05562	shikimate O-hydroxycinnamoyltransferase	HCT
Monoterpenoid biosynthesis
KEGG ID	Gene id	p_value	log2(fold_change)	gene abbreviation	gene
K15095	Sh_069M12_p000020	5e-05	1.63865	(+)-neomenthol dehydrogenase	-
	Sh_069M12_p000030	5e-05	2.03462	(+)-neomenthol dehydrogenase	-
	Sh_188F16_p000050	0.0001	1.49734	(+)-neomenthol dehydrogenase	-
	Sh_208P03_p000010	0.00195	1.12512	(+)-neomenthol dehydrogenase	-
	Sh_208P03_p000070	0.0046	1.21702	(+)-neomenthol dehydrogenase	-
	Sh_241A24_p000010	0.0002	1.37851	(+)-neomenthol dehydrogenase	-
	Sh_241A24_p000020	5e-05	1.5923	(+)-neomenthol dehydrogenase	-
	Sh_241A24_p000030	0.0002	1.31499	(+)-neomenthol dehydrogenase	-
	Sh_244J04_contig-1_p000040	0.0001	1.4008	(+)-neomenthol dehydrogenase	-
	Sh_249N11_p000080	0.0017	1.18254	(+)-neomenthol dehydrogenase	-
	Sh_262C04_p000020	5e-05	2.33358	(+)-neomenthol dehydrogenase	-
Diterpenoid biosynthesis
KEGG ID	Gene id	p_value	log2(fold_change)	gene abbreviation	gene
K04121	Sh_143L11_contig-1_p000030	5e-05	3.11078	Acyclic sesquiterpene synthase	-
K04123	Sh_227B18_contig-1_p000010	5e-05	2.05837	Cytochrome P450 88A1	KAO
	Sh_227B18_contig-2_p000010	5e-05	2.48467	Cytochrome P450 88A1	KAO
	Sh_254B11_p000060	0.00025	1.75873	Cytochrome P450 88A1	KAO
K04125	Sh_201B08_p000010	0.00045	3.66577	Gibberellin 2-beta-dioxygenase 8	GA2ox
	Sh_202D03_p000040	5e-05	3.59234	Gibberellin 2-beta-dioxygenase	GA2ox
	Sh_209I11_p000030	5e-05	4.95529	Gibberellin 2-beta-dioxygenase 8	GA2ox
	Sh_217N03_p000010	0.0037	1.71784	Gibberellin 2-beta-dioxygenase 1	GA2ox
	Sh_234A07_p000110	5e-05	3.62725	Gibberellin 2-beta-dioxygenase	GA2ox
	Sh_249G23_p000060	0.00015	3.76739	Gibberellin 2-beta-dioxygenase 8	GA2ox
	Sh_251E21_contig-1_p000010	5e-05	-1.84209	Gibberellin 2-beta-dioxygenase	GA2ox
K05282	Sh_201J14_p000010	5e-05	1.61829	Gibberellin 20 oxidase 1	GA2ox
Brassinosteroid biosynthesis
KEGG ID	Gene id	p_value	log2(fold_change)	gene abbreviation	gene
K09587	Sh_248I08_p000080	5e-05	3.26979	steroid 22-alpha-hydroxylase	CYP90B1,DWF4
K09591	Sh_220N05_p000130	0.00105	1.41657	steroid 5-alpha-reductase, De-etiolated 2	DET2
K15639	Sh_222C05_p000020	0.0002	1.2228	PHYB activation tagged suppressor 1	CYP734A1,BAS1
K20623	Sh_003E12_p000080	5e-05	3.50768	typhasterol/6-deoxotyphasterol 2alpha-hydroxylase	CYP92A6
	Sh_003E12_p000100	5e-05	3.09452	typhasterol/6-deoxotyphasterol 2alpha-hydroxylase	CYP92A6
	Sh_098M18_p000090	5e-05	4.21142	typhasterol/6-deoxotyphasterol 2alpha-hydroxylase	CYP92A6
	Sh_098M18_p000110	5e-05	3.3537	typhasterol/6-deoxotyphasterol 2alpha-hydroxylase	CYP92A6
	Sh_204N04_p000120	5e-05	2.87523	typhasterol/6-deoxotyphasterol 2alpha-hydroxylase	CYP92A6
	Sh_209H22_p000100	0.00755	-1.14919	typhasterol/6-deoxotyphasterol 2alpha-hydroxylase	CYP92A6
	Sh_239P05_p000060	0.0002	2.52207	typhasterol/6-deoxotyphasterol 2alpha-hydroxylase	CYP92A6
	Sh_247D02_p000100	0.0005	-1.56227	typhasterol/6-deoxotyphasterol 2alpha-hydroxylase	CYP92A6
	Sh_248F21_p000050	0.00015	1.30571	typhasterol/6-deoxotyphasterol 2alpha-hydroxylase	CYP92A6
	Sh_254G04_p000010	5e-05	2.99207	typhasterol/6-deoxotyphasterol 2alpha-hydroxylase	CYP92A6
Carotenoid biosynthesis
KEGG ID	Gene id	p_value	log2(fold_change)	gene abbreviation	gene
K02291	Sh_119B13_p000030	5e-05	-2.37621	Phytoene synthase	crtB
K06444	Sh_004L14_contig-1_p000040	5e-05	-4.10238	Lycopene epsilon cyclase1	lcyE
K09837	Sh_032F09_contig-3_p000010	5e-05	-2.32594	Carotene epsilon-monooxygenase	LUT1
	Sh_238M11_p000020	5e-05	-1.95658	Carotene epsilon-ring hydroxylase	LUT1
K09840	Sh_228N23_contig-1_p000010	0.0012	-1.20425	9-cis-epoxycarotenoid dioxygenase	NCED
	Sh_234F22_p000040	0.00015	-1.44219	9-cis-epoxycarotenoid dioxygenase	NCED
K09841	Sh_230O12_p000100	0.0004	-1.24397	Sex determination protein tasselseed-2	ABA2
K09842	Sh_238B13_p000050	0.00055	1.26415	Indole-3-acetaldehyde oxidase	AAO3
	Sh_238B13_p000080	0.0012	1.3873	Indole-3-acetaldehyde oxidase	AAO3
	Sh_251P16_p000110	0.00215	1.10629	Indole-3-acetaldehyde oxidase	AAO3
K09843	Sh_207E01_p000010	5e-05	2.14875	similar to Abscisic acid 8'-hydroxylase 2	CYP707A
	Sh_240A04_p000020	5e-05	-1.70339	similar to Abscisic acid 8'-hydroxylase 2	CYP707A
K15746	Sh_234F03_p000030	5e-05	-1.74812	Beta-carotene 3-hydroxylase	crtZ
Sesquiterpenoid and triterpenoid biosynthesis
KEGG ID	Gene id	p_value	log2(fold_change)	gene abbreviation	gene
K15803	Sh_243B08_p000040	5e-05	1.61303	(-)-germacrene D synthase	GERD
K15891	Sh_143I09_contig-1_p000070	0.00015	2.30964	NAD+-dependent farnesol dehydrogenase	FLDH

## Sheet: Table S5
Table S5 List of differentially expressed genes (DEGs) within the targeted pathway in stalks
Sucrose accumulation
Starch and sucrose metabolism
KEGG ID	Gene ID	p-value	log2fold change	gene	gene abbreviation
K00695	Sh_216F06_p000050	5e-05	-1.48014	Sucrose synthase	SUS
K00700	Sh_082J13_p000020	0.0004	-1.02576	4-alpha-glucan-branching enzyme	glgB
	Sh_082J13_p000030	0.00015	-1.07683	4-alpha-glucan-branching enzyme	glgB
K00703	Sh_212G19_p000100	5e-05	-1.45055	ATP-dependent zinc metalloprotease	glgA
K00844	Sh_229P09_p000080	0.00015	-1.0562	Doubtful hypothetical protein	HK
	Sh_247D17_p000100	0.00055	-1.12008	Hexokinase-6	HK
K00975	Sh_003M06_p000010	0.00035	-1.76616	Glucose-1-phosphate adenylyltransferase	glgC
	Sh_249B22_p000050	5e-05	-1.97107	Glucose-1-phosphate adenylyltransferase	glgC
	Sh_078K12_p000090	0.0002	-1.98968	Glucose-1-phosphate adenylyltransferase	glgC
	Sh_026K06_p000010	5e-05	-2.42315	Glucose-1-phosphate adenylyltransferase	glgC
K01087	Sh_224G18_p000040	0.00015	1.38431	Trehalose 6-phosphate phosphatase	otsB
K01177	Sh_229J13_p000060	0.0001	-1.07232	Beta-amylase	BAM
	Sh_238M20_contig-1_p000050	5e-05	-1.30287	Beta-amylase	BAM
	Sh_220E16_p000140	0.00015	-1.42238	Beta-amylase	BAM
K01179	Sh_236O11_p000010	5e-05	-1.59293	Endoglucanase 12	E3.2.1.4
K01810	Sh_247D02_p000060	0.00185	1.75559	Glucose-6-phosphate isomerase	GPI
K05350	Sh_212E20_p000110	5e-05	1.84786	Beta-glucosidase 7	bgl
K16055	Sh_203E09_p000020	0.00015	-1.01344	trehalose-phosphate synthase [UDP-forming] 6	TPS
K19891	Sh_208K22_p000060	0.00025	-1.13096	glucan endo-1,3-beta-glucosidase 1/2/3	GN1/2/3
	Sh_238A03_p000050	5e-05	-1.36866	glucan endo-1,3-beta-glucosidase 1/2/3	GN1/2/3
Carbon fixation in photosynthetic organisms
KEGG ID	Gene ID	p-value	log2fold change	gene	gene abbreviation
K01006	Sh_250G13_p000060	5e-05	-4.57651	Pyruvate, orthophosphate dikinase 2	ppdK
K01610	Sh_230G21_contig-1_p000020	0.0005	-1.07135	Phosphoenolpyruvate carboxykinase	pckA
	Sh_210K16_p000050	5e-05	-1.23019	Phosphoenolpyruvate carboxykinase	pckA
K14455	Sh_238I19_p000070	0.0002	-1.0134	Aspartate aminotransferase	GOT2
Glycolysis / Gluconeogenesis
KEGG ID	Gene ID	p-value	log2fold change	gene	gene abbreviation
K00002	Sh_203B03_p000050	0.0039	-1.08711	Aldose reductase (NADP+)	adh
	Sh_250M05_p000060	5e-05	-2.75764	Aldose reductase (NADP+)	adh
K00121	Sh_241H15_p000010	0.00025	1.30185	Alcohol dehydrogenase-like 5	ADH5
K00844	Sh_229P09_p000080	0.00015	-1.0562	hexokinase	HK
	Sh_247D17_p000100	0.00055	-1.12008	Hexokinase	HK
K00850	Sh_201D01_p000010	5e-05	2.15509	6-phosphofructokinase 1	PFK
	Sh_055F12_p000070	0.00035	-1.06	6-phosphofructokinase 1	PFK
	Sh_055F12_p000060	5e-05	-1.17356	6-phosphofructokinase 1	PFK
K01006	Sh_250G13_p000060	5e-05	-4.57651	Pyruvate, orthophosphate dikinase	ppdK
K01568	Sh_228B17_p000070	5e-05	-1.05095	Pyruvate decarboxylase 2	PDC
	Sh_230A12_p000050	0.00015	-1.06531	Pyruvate decarboxylase 2	PDC
K01610	Sh_230G21_contig-1_p000020	0.0005	-1.07135	Phosphoenolpyruvate carboxykinase (ATP)	pckA
	Sh_210K16_p000050	5e-05	-1.23019	Phosphoenolpyruvate carboxykinase (ATP)	pckA
K01689	Sh_241F17_p000090	0.00035	-1.00169	Enolase 1	ENO1
K01810	Sh_247D02_p000060	0.00185	1.75559	Enolase 1	ENO1
K01913	Sh_227J12_p000050	0.00015	-1.16703	acetate/butyrate-CoA ligase	ACN1
K15633	Sh_220I17_contig-2_p000010	0.0003	-1.04228	2,3-bisphosphoglycerate-independent phosphoglycerate mutase	gpmI
K18857	Sh_210D04_p000020	0.0002	-1.08621	alcohol dehydrogenase class-P	ADH1
	Sh_265O22_p000030	5e-05	-1.43296	alcohol dehydrogenase class-P	ADH1
Amino sugar and nucleotide sugar metabolism
KEGG ID	Gene ID	p-value	log2fold change	gene	gene abbreviation
K00012	Sh_247K03_contig-1_p000230	5e-05	1.46516	UDPglucose 6-dehydrogenase	UGDH
	Sh_216P22_p000070	0.0004	1.11979	UDPglucose 6-dehydrogenase	UGDH
K00844	Sh_229P09_p000080	0.00015	-1.0562	hexokinase	HK
	Sh_247D17_p000100	0.00055	-1.12008	hexokinase	HK
K00975	Sh_003M06_p000010	0.00035	-1.76616	glucose-1-phosphate adenylyltransferase	glgC
	Sh_249B22_p000050	5e-05	-1.97107	glucose-1-phosphate adenylyltransferase	glgC
	Sh_078K12_p000090	0.0002	-1.98968	glucose-1-phosphate adenylyltransferase	glgC
	Sh_026K06_p000010	5e-05	-2.42315	glucose-1-phosphate adenylyltransferase	glgC
K01183	Sh_244I20_p000090	0.00065	3.36881	chitinase	E3.2.1.14
	Sh_208F08_p000010	5e-05	2.83783	chitinase	E3.2.1.14
	Sh_217L09_contig-1_p000110	5e-05	1.91533	chitinase	E3.2.1.14
	Sh_217L09_contig-1_p000100	5e-05	1.64044	chitinase	E3.2.1.14
	Sh_201P11_p000020	0.00195	1.02224	chitinase	E3.2.1.14
K01784	Sh_209G19_contig-2_p000040	0.00095	1.28753	UDP-glucose 4-epimerase	galE
K01810	Sh_247D02_p000060	0.00185	1.75559	glucose-6-phosphate isomerase	GPI
K08679	Sh_246G15_p000070	5e-05	2.46468	UDP-glucuronate 4-epimerase	GAE
	Sh_240H07_p000070	0.0009	-1.65605	UDP-glucuronate 4-epimerase	GAE
K12451	Sh_242E12_p000040	0.00045	-1.01504	3,5-epimerase/4-reductase	UER1
K13648	Sh_206D09_p000090	0.00095	-1.32751	alpha-1,4-galacturonosyltransferase	GAUT
Sugar transporter
SLC45: H+/sugar cotransporter
KEGG ID	Gene ID	p-value	log2fold change	gene	gene abbreviation
K15378	Sh_210M02_p000020	5e-05	1.04009	solute carrier family 45	SLC45A1, SUT1-h1
SLC50: Sugar efflux transporter
KEGG ID	Gene ID	p-value	log2fold change	gene	gene abbreviation
K15382	Sh_224M14_p000020	0.0001	-1.16372	solute carrier family 50, Bidirectional sugar transporter SWEET15 (sugar transporter)	SLC50A, SWEET15
Plant-Pathogen interaction
KEGG ID	Gene ID	p-value	log2fold change	gene	gene abbreviation
K05391	Sh_223K11_p000080	5e-05	-1.26558	Cyclic nucleotide-gated ion channel 4	CNGC
	Sh_135M16_p000040	5e-05	-1.30892	Cyclic nucleotide-gated ion channel 4	CNGC
	Sh_226E24_p000030	0.00055	-2.42195	Cyclic nucleotide-gated ion channel 4	CNGC
K13412	Sh_232P01_p000060	5e-05	-1.56882	Calcium-dependent protein kinase 10	CPK
K13424	Sh_250M05_p000080	5e-05	1.90865	WRKY transcription factor 24	WRKY24
	Sh_203B03_p000030	5e-05	1.65171	WRKY transcription factor 24	WRKY24
	Sh_027M21_p000160	0.0008	-1.01362	WRKY transcription factor 24	WRKY24
	Sh_214N15_p000020	0.00085	-1.02945	WRKY transcription factor 24	WRKY24
K13425	Sh_253C05_p000110	0.00025	2.09008	WRKY transcription factor 22	WRKY22
K13448	Sh_208O13_p000100	0.00055	-1.02345	calcium-binding protein CML	CML
	Sh_239L16_p000030	5e-05	-1.33017	calcium-binding protein CML	CML
	Sh_245B20_p000160	5e-05	-1.36287	calcium-binding protein CML	CML
	Sh_219G17_p000130	0.0004	-1.39166	calcium-binding protein CML	CML
	Sh_236P20_p000030	5e-05	-1.80504	calcium-binding protein CML	CML
K13449	Sh_222O18_p000050	5e-05	-1.63743	Pathogenesis-related protein 1	PR1
K13457	Sh_243E20_p000010	5e-05	1.87644	disease resistance protein RPM1	RPM1,RPS3
	Sh_201L24_p000020	5e-05	1.35004	disease resistance protein RPM1	RPM1,RPS3
	Sh_209D12_p000010	5e-05	1.24882	disease resistance protein RPM1	RPM1,RPS3
	Sh_244O19_p000030	5e-05	1.24184	disease resistance protein RPM1	RPM1,RPS3
	Sh_237A12_p000060	0.0001	1.05198	disease resistance protein RPM1	RPM1,RPS3
	Sh_219L09_contig-1_p000060	5e-05	1.00814	disease resistance protein RPM1	RPM1,RPS3
K15397	Sh_202B03_p000040	0.00035	1.68397	3-ketoacyl-CoA synthase	KCS
K00430	Sh_236I20_contig-1_p000070	5e-05	2.77381	peroxidase [EC:1.11.1.7]	POD
	Sh_223N21_p000060	5e-05	1.60093	peroxidase [EC:1.11.1.7]	POD
	Sh_223N21_p000090	5e-05	1.57381	peroxidase [EC:1.11.1.7]	POD
	Sh_236A12_p000090	0.0002	1.44496	peroxidase [EC:1.11.1.7]	POD
	Sh_238C07_p000090	0.0025	1.21632	peroxidase [EC:1.11.1.7]	POD
	Sh_236A12_p000080	0.0024	1.05536	peroxidase [EC:1.11.1.7]	POD
	Sh_212O12_p000060	0.002	-1.00681	peroxidase [EC:1.11.1.7]	POD
	Sh_221C16_p000030	0.0007	-1.08981	peroxidase [EC:1.11.1.7]	POD
	Sh_202G06_contig-1_p000020	0.00035	-1.26861	peroxidase [EC:1.11.1.7]	POD
	Sh_213B12_p000090	5e-05	-1.8421	peroxidase [EC:1.11.1.7]	POD
	Sh_224K04_contig-1_p000010	5e-05	-1.90862	peroxidase [EC:1.11.1.7]	POD
	Sh_011C11_p000020	0.00065	-2.17656	peroxidase [EC:1.11.1.7]	POD
	Sh_213B12_p000110	5e-05	-2.22165	peroxidase [EC:1.11.1.7]	POD
Plant hormone signaling transduction
KEGG ID	Gene ID	p-value	log2fold change	gene	gene abbreviation
K13449	Sh_222O18_p000050	5e-05	-1.63743	Pathogenesis-related protein 1	PR1
K13464	Sh_225L21_p000030	5e-05	2.46481	Jasmonate ZIM domain-containing protein	JAZ
	Sh_224H24_p000040	0.0001	1.16416	Jasmonate ZIM domain-containing protein	JAZ
K14431	Sh_216K24_p000040	5e-05	1.67819	transcription factor TGA	TGA
K14484	Sh_238J22_p000040	5e-05	2.04037	auxin-responsive protein IAA	AUX/IAA
K14488	Sh_220G15_p000040	5e-05	1.47688	SAUR family protein	SAUR
	Sh_232E07_p000060	5e-05	-1.55182	SAUR family protein	SAUR
	Sh_218O19_p000020	0.00075	-1.58979	SAUR family protein	SAUR
K14492	Sh_207H16_p000040	0.00165	-1.60066	two-component response regulator ARR-A family	A-ARR
K14504	Sh_231M13_p000010	5e-05	1.51898	xyloglucosyl transferase TCH4	TCH4
	Sh_231M13_p000050	5e-05	1.12303	xyloglucosyl transferase TCH4	TCH4
	Sh_027D01_p000070	0.0007	1.03264	xyloglucosyl transferase TCH4	TCH4
	Sh_027D01_p000030	5e-05	-1.42303	xyloglucosyl transferase TCH4	TCH4
	Sh_027D01_p000060	0.0009	-1.52723	xyloglucosyl transferase TCH4	TCH4
	Sh_231M13_p000070	5e-05	-1.76721	xyloglucosyl transferase TCH4	TCH4
	Sh_207F23_contig-1_p000040	5e-05	-2.29417	xyloglucosyl transferase TCH4	TCH4
K14506	Sh_207I01_contig-2_p000020	0.0043	1.69765	jasmonic acid-amino synthetase	JAR1
K14508	Sh_253P03_p000080	0.0023	1.17909	regulatory protein NPR1	NPR1
K16189	Sh_217D09_p000090	0.00035	-1.07238	Phytochrome-interacting factor 4	PIF4
	Sh_250P24_p000010	0.0019	-1.56937	Phytochrome-interacting factor 4	PIF4
Biosynthesis of secondary metabolites
Flavonoid biosynthesis
KEGG ID	Gene ID	p-value	log2fold change	gene	gene abbreviation
K01859	Sh_244B12_p000010	5e-05	-1.80754	Chalcone isomerase	CHIL
	Sh_239F02_p000070	5e-05	-2.03788	Chalcone isomerase	CHIL
K05280	Sh_235P15_p000020	5e-05	-1.58744	Flavonoid 3'-monooxygenase	CYP75B1
K13083	Sh_223L22_p000060	5e-05	-1.94615	similar to Flavonoid 3'5' hydroxylase	CYP75A
Brassinosteroid biosynthesis
KEGG ID	Gene ID	p-value	log2fold change	gene	gene abbreviation
K09587	Sh_248I08_p000080	0.00045	1.04108	Steroid 22-alpha-hydroxylase protein	CYP90B, DWF4
K15639	Sh_222C05_p000020	5e-05	1.70236	Cytochrome P450 734A2	CYP734A1, BAS1
K20623	Sh_003E12_p000100	5e-05	5.14843	typhasterol/6-deoxotyphasterol 2alpha-hydroxylase	CYP92A6
	Sh_098M18_p000110	5e-05	4.86766	typhasterol/6-deoxotyphasterol 2alpha-hydroxylase	CYP92A6
	Sh_098M18_p000090	5e-05	4.66599	typhasterol/6-deoxotyphasterol 2alpha-hydroxylase	CYP92A6
	Sh_003E12_p000080	5e-05	4.53188	typhasterol/6-deoxotyphasterol 2alpha-hydroxylase	CYP92A6
	Sh_239P05_p000060	0.00025	1.53288	typhasterol/6-deoxotyphasterol 2alpha-hydroxylase	CYP92A6
Monoterpenoid biosynthesis
KEGG ID	Gene ID	p-value	log2fold change	gene	gene abbreviation
K15095	Sh_208P03_p000080	0.0035	2.21977	(+)-neomenthol dehydrogenase	E1.1.1.208
	Sh_241A24_p000040	0.0007	2.10223	(+)-neomenthol dehydrogenase	E1.1.1.208
	Sh_241A24_p000020	5e-05	1.72724	(+)-neomenthol dehydrogenase	E1.1.1.208
	Sh_241A24_p000030	0.0027	1.06498	(+)-neomenthol dehydrogenase	E1.1.1.208
Diterpenoid biosynthesis
KEGG ID	Gene ID	p-value	log2fold change	gene	gene abbreviation
K04122	Sh_243C13_p000030	0.001	-1.00387	similar to Ent-kaurene oxidase	GA3
K04125	Sh_251E21_contig-1_p000010	0.00025	-1.01455	Gibberellin 2-beta-dioxygenase	GA2ox
	Sh_202D03_p000040	0.0001	-1.14507	Gibberellin 2-beta-dioxygenase	GA2ox
	Sh_201O14_p000020	5e-05	-1.22331	Gibberellin 2-beta-dioxygenase	GA2ox
	Sh_234A07_p000110	5e-05	-1.31661	Gibberellin 2-beta-dioxygenase	GA2ox
K05282	Sh_201J14_p000010	0.00065	-1.04364	Gibberellin 20 oxidase 1	GA20ox
Sesquiterpenoid and triterpenoid biosynthesis
KEGG ID	Gene ID	p-value	log2fold change	gene	gene abbreviation
K15803	Sh_243B08_p000010	5e-05	2.14782	(-)-germacrene D synthase [EC:4.2.3.75]	GERD
	Sh_204D16_p000130	5e-05	2.03677	(-)-germacrene D synthase [EC:4.2.3.75]	GERD
	Sh_243B08_p000040	5e-05	2.02932	(-)-germacrene D synthase [EC:4.2.3.75]	GERD
K15891	Sh_143I09_contig-1_p000070	5e-05	1.46682	NAD+-dependent farnesol dehydrogenase	FLDH
Carotenoid biosynthesis
KEGG ID	Gene ID	p-value	log2fold change	gene	gene abbreviation
K09840	Sh_250C10_p000010	0.0002	-2.13179	9-cis-epoxycarotenoid dioxygenase 1, chloroplastic	NCED
K09842	Sh_238B13_p000050	0.0002	1.15892	abscisic-aldehyde oxidase	AAO3
K17911	Sh_213N16_p000080	5e-05	-1.95611	Beta-carotene isomerase	DWARF27
Phenylpropanoid biosynthesis
KEGG ID	Gene ID	p-value	log2fold change	gene	gene abbreviation
K00083	Sh_238O23_p000020	5e-05	5.70851	cinnamyl-alcohol dehydrogenase [EC:1.1.1.195]	CAD
K00430	Sh_236I20_contig-1_p000070	5e-05	2.77381	peroxidase [EC:1.11.1.7]	POD
	Sh_223N21_p000060	5e-05	1.60093	peroxidase [EC:1.11.1.7]	POD
	Sh_223N21_p000090	5e-05	1.57381	peroxidase [EC:1.11.1.7]	POD
	Sh_236A12_p000090	0.0002	1.44496	peroxidase [EC:1.11.1.7]	POD
	Sh_238C07_p000090	0.0025	1.21632	peroxidase [EC:1.11.1.7]	POD
	Sh_236A12_p000080	0.0024	1.05536	peroxidase [EC:1.11.1.7]	POD
	Sh_212O12_p000060	0.002	-1.00681	peroxidase [EC:1.11.1.7]	POD
	Sh_221C16_p000030	0.0007	-1.08981	peroxidase [EC:1.11.1.7]	POD
	Sh_202G06_contig-1_p000020	0.00035	-1.26861	peroxidase [EC:1.11.1.7]	POD
	Sh_213B12_p000090	5e-05	-1.8421	peroxidase [EC:1.11.1.7]	POD
	Sh_224K04_contig-1_p000010	5e-05	-1.90862	peroxidase [EC:1.11.1.7]	POD
	Sh_011C11_p000020	0.00065	-2.17656	peroxidase [EC:1.11.1.7]	POD
	Sh_213B12_p000110	5e-05	-2.22165	peroxidase [EC:1.11.1.7]	POD
K01904	Sh_225F12_p000100	5e-05	1.79654	4-coumarate-CoA ligase [EC:6.2.1.12]	4CL
	Sh_232G11_p000060	0.004	1.18999	4-coumarate-CoA ligase [EC:6.2.1.12]	4CL
K05350	Sh_212E20_p000110	5e-05	1.84786	beta-glucosidase [EC:3.2.1.21]	bglB
K09753	Sh_217L04_p000030	5e-05	2.22736	cinnamoyl-CoA reductase [EC:1.2.1.44]	cinnamoyl-CoA reductase
	Sh_269K20_p000040	5e-05	2.22057	cinnamoyl-CoA reductase [EC:1.2.1.44]	cinnamoyl-CoA reductase
	Sh_217L04_p000010	0.0001	1.66903	cinnamoyl-CoA reductase [EC:1.2.1.44]	cinnamoyl-CoA reductase
	Sh_217L04_p000020	0.0041	1.1912	cinnamoyl-CoA reductase [EC:1.2.1.44]	cinnamoyl-CoA reductase
	Sh_233C21_p000060	5e-05	-2.71721	cinnamoyl-CoA reductase [EC:1.2.1.44]	cinnamoyl-CoA reductase
	Sh_233C21_p000020	5e-05	-2.84491	cinnamoyl-CoA reductase [EC:1.2.1.44]	cinnamoyl-CoA reductase
	Sh_247K07_contig-1_p000020	0.0043	-3.39454	cinnamoyl-CoA reductase [EC:1.2.1.44]	cinnamoyl-CoA reductase
K10775	Sh_019F13_p000020	5e-05	1.98779	phenylalanine ammonia-lyase [EC:4.3.1.24]	PAL
	Sh_206K06_p000060	5e-05	1.72161	phenylalanine ammonia-lyase [EC:4.3.1.24]	PAL
	Sh_210N19_contig-2_p000010	0.00045	1.24281	phenylalanine ammonia-lyase [EC:4.3.1.24]	PAL
	Sh_226F18_p000100	0.00035	1.223	phenylalanine ammonia-lyase [EC:4.3.1.24]	PAL
	Sh_058B01_p000040	0.0026	1.09817	phenylalanine ammonia-lyase [EC:4.3.1.24]	PAL
	Sh_210N19_contig-1_p000030	5e-05	-1.71512	phenylalanine ammonia-lyase [EC:4.3.1.24]	PAL
	Sh_058B01_p000010	5e-05	-1.73794	phenylalanine ammonia-lyase [EC:4.3.1.24]	PAL
	Sh_019F13_p000010	5e-05	-2.06698	phenylalanine ammonia-lyase [EC:4.3.1.24]	PAL
	Sh_206K06_p000070	5e-05	-2.08874	phenylalanine ammonia-lyase [EC:4.3.1.24]	PAL
K12355	Sh_217A13_p000030	0.00305	-1.07298	coniferyl-aldehyde dehydrogenase [EC:1.2.1.68]	REF1
Betalain biosynthesis
KEGG ID	Gene ID	p-value	log2fold change	gene	gene abbreviation
K01593	Sh_234D03_p000160	0.00135	-0.991548	aromatic-L-amino-acid/L-tryptophan decarboxylase	DDC, TDC

## Sheet: Table S6
Table S6 List of transcription factors in leaves
Leaf transcription factor
Type		Transcription factor name	Gene id	KEGG ID	p-value	log2 FC
Basic leucine zipper (bZIP)	Plant G-box-binding factors (3/3)	TGA; transcription factor TGA	Sh_213O22_p000140	K14431	5e-05	1.91385
			Sh_230H12_p000100	K14431	5e-05	1.51151
			Sh_240C21_p000020	K14431	5e-05	-1.81165
			Sh_253H04_p000020	K14431	0.0012	1.12888
		GBF; plant G-box-binding factor	Sh_003H08_p000080	K09060	0.0041	-1.29461
			Sh_116M17_p000070	K09060	0.00315	-1.42717
			Sh_116M17_p000080	K09060	0.00315	-1.42717
			Sh_241N20_p000090	K09060	0.00045	-1.41429
		HY5; transcription factor HY5	Sh_215B05_p000120	K16241	5e-05	2.75673
	AREB/ABF (1/1)	ABF; ABA responsive element binding factor	Sh_222F04_p000070	K14432	5e-05	1.75613
			Sh_239L01_p000030	K14432	5e-05	-2.45103
			Sh_244I20_p000170	K14432	5e-05	-2.11008
			Sh_252C05_p000100	K14432	5e-05	1.75291
Basic helix-loop-helix (bHLH)	HLH domain only (1/14)	PIF4; phytochrome-interacting factor 4	Sh_209P01_p000050	K16189	5e-05	3.27905
			Sh_217D09_p000090	K16189	5e-05	3.06914
Zinc finger	Cys2His2 large factors with NF-6B-like binding properties (1/1)	HIVEP; human immunodeficiency virus type I enhancer-binding protein	Sh_244I10_p000050	K09239	0.0004	1.31908
	Cys4HisCys3 PHD fingers (1/6)	NFX1; transcriptional repressor NF-X1	Sh_243E02_p000060	K12236	0.00505	1.0497
Helix-turn-helix	Homeo domain only, HD-ZIP (1/1)	HD-ZIP; homeobox-leucine zipper protein	Sh_119L15_p000070	K09338	0.00155	2.86845
			Sh_203K06_p000010	K09338	0.00135	1.18473
			Sh_207K10_p000060	K09338	5e-05	1.8775
			Sh_214P01_p000140	K09338	5e-05	1.51759
			Sh_217A22_contig-3_p000010	K09338	0.00095	1.17604
			Sh_220L10_p000060	K09338	5e-05	1.56927
			Sh_233M20_p000050	K09338	0.00095	1.30761
			Sh_238J17_contig-1_p000060	K09338	0.00045	1.63984
			Sh_240C06_p000020	K09338	5e-05	1.7156
			Sh_243I15_p000050	K09338	5e-05	1.67611
			Sh_244I23_p000010	K09338	5e-05	-3.7588
			Sh_246A11_p000020	K09338	0.00205	1.21699
			Sh_246C13_p000020	K09338	0.003	-1.62032
	Heat shock factors (1/5)	HSFF; heat shock transcription factor, other eukaryote	Sh_209G19_contig-1_p000010	K09419	0.0002	-2.63908
			Sh_209G19_contig-1_p000020	K09419	0.0002	-2.63908
			Sh_223O04_p000030	K09419	0.0058	-1.79345
			Sh_240A04_p000040	K09419	0.0001	-1.45034
			Sh_244N21_p000060	K09419	5e-05	-1.50355
			Sh_247F20_p000100	K09419	5e-05	-1.77765
	Tryptophan clusters Myb, Myb-factors (2/8)	MYBP; transcription factor MYB, plant	Sh_070B09_contig-3_p000020	K09422	0.0014	1.18322
			Sh_099K03_p000050	K09422	5e-05	2.18282
			Sh_202A21_p000050	K09422	0.00035	2.50781
			Sh_202H03_p000050	K09422	5e-05	2.61042
			Sh_203E13_p000030	K09422	0.00015	-2.23592
			Sh_203I23_p000080	K09422	0.0009	1.75814
			Sh_206D13_p000050	K09422	5e-05	1.53314
			Sh_206D13_p000070	K09422	5e-05	2.52338
			Sh_208H16_p000010	K09422	5e-05	2.69673
			Sh_209F19_contig-1_p000010	K09422	5e-05	2.37797
			Sh_212I10_p000040	K09422	5e-05	1.94237
			Sh_213B17_contig-1_p000090	K09422	5e-05	1.8105
			Sh_214B19_p000030	K09422	5e-05	1.77134
			Sh_217A12_contig-2_p000060	K09422	0.0002	-2.65181
			Sh_220B21_p000060	K09422	5e-05	2.99061
			Sh_220B21_p000080	K09422	5e-05	1.77822
			Sh_221I17_p000040	K09422	5e-05	4.03588
			Sh_225H09_p000010	K09422	5e-05	2.43814
			Sh_230I16_p000070	K09422	5e-05	2.10848
			Sh_230M15_p000040	K09422	5e-05	1.7478
			Sh_231C23_p000010	K09422	0.0022	-1.46988
			Sh_231I03_p000090	K09422	0.0017	1.09506
			Sh_233B14_p000100	K09422	0.0003	1.80405
			Sh_234J04_p000070	K09422	5e-05	1.78915
			Sh_235K10_p000030	K09422	5e-05	2.25759
			Sh_242I06_p000080	K09422	5e-05	1.668
			Sh_243I01_p000090	K09422	0.0001	-1.9449
			Sh_246E06_p000110	K09422	5e-05	2.89097
			Sh_250B02_p000070	K09422	0.0003	-2.64899
			Sh_250M06_p000170	K09422	5e-05	-2.63091
			Sh_251N15_p000080	K09422	5e-05	-2.50329
			Sh_254H23_p000040	K09422	5e-05	-2.08688
		LHY; MYB-related transcription factor LHY	Sh_205I20_p000010	K12133	5e-05	1.53821
			Sh_252J08_p000090	K12133	0.0008	1.3621
beta-Scaffold factors with minor groove contacts	MADS-box regulators of differentiation, Homeotic genes (1/1)	MADS-box transcription factor, plant	Sh_224I09_p000030	K09264	5e-05	2.88608
			Sh_227H19_p000010	K09264	5e-05	2.77368
			Sh_245C13_contig-2_p000010	K09264	0.00615	-2.8359
	Heteromeric CCAAT factors (1/3)	NFYA, HAP2; nuclear transcription factor Y, alpha	Sh_232I01_p000070	K08064	0.00055	-2.03271
Other transcription factors	TCP (1/1)	TCP21, CHE; transcription factor TCP21 (protein CCA1 HIKING EXPEDITION)	Sh_204M06_p000050	K16221	0.00095	1.1673
			Sh_232L12_p000010	K16221	0.00275	1.61948
	AP2 (1/2)	AP2; AP2-like factor, euAP2 lineage	Sh_207J01_p000010	K09284	5e-05	1.47968
			Sh_240M23_p000010	K09284	5e-05	3.87107
			Sh_240M23_p000020	K09284	5e-05	3.87107
			Sh_248K22_p000040	K09284	5e-05	1.67281
	EREBP (3/7)	EREBP; EREBP-like factor	Sh_005M20_p000070	K09286	0.00505	2.36996
			Sh_143G18_p000070	K09286	0.0011	1.19297
			Sh_205J17_p000010	K09286	5e-05	3.36258
			Sh_214C20_p000040	K09286	5e-05	2.37591
			Sh_214F20_p000030	K09286	0.00065	2.56914
			Sh_223F14_p000060	K09286	5e-05	2.29245
			Sh_223N22_p000060	K09286	5e-05	3.27067
			Sh_224G18_p000010	K09286	5e-05	-1.79674
			Sh_224I09_p000010	K09286	0.0023	1.34024
			Sh_224N04_p000100	K09286	0.0011	1.8758
			Sh_227B04_p000010	K09286	0.0059	-1.33549
			Sh_229K19_p000010	K09286	5e-05	-2.50427
			Sh_231L07_p000110	K09286	0.00055	1.16387
			Sh_253I21_p000050	K09286	0.00025	1.54583
			Sh_254E21_p000020	K09286	5e-05	1.66154
		ERF1; ethylene-responsive transcription factor1	Sh_236A08_p000060	K14516	0.00035	1.52684
		PTI5; pathogenesis-related genes transcription activator 5	Sh_250A01_p000040	K13433	5e-05	1.97107
	AP2/B3 (1/1)	RAV; RAV-like factor	Sh_021A10_p000060	K09287	5e-05	1.39521
			Sh_023O12_p000040	K09287	0.0008	1.24924
			Sh_042C10_p000010	K09287	0.00015	1.4434
			Sh_056A24_p000010	K09287	0.0003	1.34793
			Sh_174O12_p000060	K09287	0.00115	1.35943
			Sh_226B17_contig-2_p000030	K09287	5e-05	3.60734
	WRKY (3/6)	WRKY2; WRKY transcription factor2	Sh_201J12_contig-1_p000130	K18835	5e-05	2.1872
			Sh_201J12_contig-2_p000020	K18835	5e-05	2.06453
		WRKY22; WRKY transcription factor22	Sh_253C05_p000110	K13425	5e-05	4.24772
		WRKY33; WRKY transcription factor33	Sh_027M21_p000160	K13424	5e-05	2.04244
			Sh_214N15_p000020	K13424	5e-05	1.95003
			Sh_225N15_p000020	K13424	5e-05	2.06618
			Sh_240H04_p000010	K13424	0.0025	1.09565
			Sh_242F09_p000080	K13424	5e-05	2.18036
			Sh_250M05_p000080	K13424	5e-05	1.89677
	Others (1/84)	EIN3; ethylene-intensive protein 3	Sh_252B12_p000060	K14514	0.0048	-2.4071

## Sheet: Table S7
Table S7 List of transcription factors in stalks
Stalk transcription factor
Type		Transcription factor name	Gene id	KEGG ID	p-value	log2FC
Basic leucine zipper (bZIP)	Plant G-box-binding factors (3/3)	TGA; transcription factor TGA	Sh_216K24_p000040	K14431	5e-05	1.67819
		GBF; plant G-box-binding factor	Sh_116M17_p000070	K09060	5e-05	1.18037
			Sh_003H08_p000080	K09060	5e-05	1.16154
		HY5; transcription factor HY5	Sh_215B05_p000120	K16241	0.0025	1.09867
Basic helix-loop-helix (bHLH)	HLH domain only (1/14)	PIF4; phytochrome-interacting factor 4	Sh_217D09_p000090	K16189	0.00035	-1.07238
			Sh_250P24_p000010	K16189	0.0019	-1.56937
Zinc finger	Cys2His2 large factors with NF-6B-like binding properties (1/1)	HIVEP; human immunodeficiency virus type I enhancer-binding protein	Sh_244I10_p000050	K09239	0.00275	-1.81022
Helix-turn-helix	Homeo domain only, HD-ZIP (1/1)	HD_ZIP; homeobox-leucine zipper protein	Sh_205I21_p000090	K09338	5e-05	2.06066
			Sh_235H21_p000100	K09338	5e-05	1.90198
			Sh_253L19_contig-2_p000010	K09338	5e-05	1.68084
			Sh_246C13_p000020	K09338	0.00015	1.09928
	Fork head/winged helix cell cycle-controlling factors, E2F (1/6)	E2F3; transcription factor E2F3	Sh_218J01_p000080	K06620	0.0024	1.00557
	Tryptophan clusters Myb, Myb-factors (1/8)	MYBP; transcription factor MYB, plant	Sh_212I10_p000040	K09422	0.00305	2.95366
			Sh_211J21_p000090	K09422	0.0008	2.39829
			Sh_228E20_p000040	K09422	5e-05	2.23053
			Sh_213J23_p000050	K09422	5e-05	2.16989
			Sh_223H02_p000080	K09422	5e-05	2.05031
			Sh_228E20_p000050	K09422	0.0005	1.59797
			Sh_252B16_p000020	K09422	0.00015	1.22569
			Sh_229A18_p000040	K09422	0.0005	1.19863
			Sh_203I23_p000080	K09422	0.00095	1.19597
			Sh_206D13_p000050	K09422	0.0001	1.17235
			Sh_225H09_p000010	K09422	0.0016	1.08564
			Sh_209F19_contig-1_p000010	K09422	0.0022	1.04706
			Sh_070B09_contig-3_p000020	K09422	0.00035	1.0425
			Sh_217O03_p000080	K09422	0.002	-1.04827
			Sh_227N03_p000010	K09422	0.0001	-1.07523
			Sh_227I12_p000050	K09422	0.00125	-1.36395
			Sh_215J01_p000030	K09422	5e-05	-1.47472
			Sh_206F19_contig-2_p000020	K09422	0.0001	-1.55845
			Sh_152G15_p000060	K09422	5e-05	-1.61525
			Sh_217A12_contig-2_p000060	K09422	5e-05	-1.84079
beta-Scaffold factors with	MADS-box regulators of differentiation, Homeotic genes (1/1)	MADS-box transcription factor, plant	Sh_220B07_p000030	K09264	0.00025	1.24665
minor groove contacts			Sh_224I09_p000030	K09264	0.00025	1.12879
			Sh_227H19_p000010	K09264	0.0016	1.03837
			Sh_247J17_p000090	K09264	0.0015	-1.57749
	Heteromeric CCAAT factors (1/3)	NFYA; nuclear transcription factor Y, alpha	Sh_252F16_p000020	K08064	5e-05	-1.18541
			Sh_201I16_p000100	K08064	5e-05	-1.28112
Other transcription factors	AP2 (1/2)	OVM,ANT; AP2-like factor, ANT lineage	Sh_231K20_p000030	K09285	0.0039	-1.44631
	EREBP (1/7)	EREBP, EREBP-like factor	Sh_219C22_p000010	K09286	0.0002	1.2274
			Sh_214C20_p000030	K09286	0.0002	1.14739
			Sh_223F14_p000060	K09286	5e-05	-1.2186
			Sh_030K09_p000070	K09286	5e-05	-1.25603
			Sh_249P08_p000120	K09286	0.00075	-1.362
			Sh_223F14_p000080	K09286	5e-05	-1.54546
			Sh_229K19_p000010	K09286	0.0008	-1.72542
			Sh_223F14_p000030	K09286	0.0005	-2.10322
			Sh_238I12_p000100	K09286	5e-05	-2.21479
	WRKY (2/6)	WRKY22; WRKY transcription factor 22	Sh_253C05_p000110	K13425	0.00025	2.09008
		WRKY33; WRKY transcription factor 33	Sh_250M05_p000080	K13424	5e-05	1.90865
			Sh_203B03_p000030	K13424	5e-05	1.65171
			Sh_027M21_p000160	K13424	0.0008	-1.01362
			Sh_214N15_p000020	K13424	0.00085	-1.02945
	LOB (1/3)	LBD29; LOB domain-containing protein 29	Sh_210G10_p000050	K13945	0.00025	1.97008
